# Supplementary material for: Evidence for a Pan-Neurodegenerative Disease Response in Huntington's and Parkinson's Disease Expression Profiles
Source: Front Mol Neurosci. 2018 Jan 11;10:430. doi: 10.3389/fnmol.2017.00430 (PMC5768647; doi:10.3389/fnmol.2017.00430)
Supplement: Supplementary file 1 [file DataSheet1.XLSX]

## Sheet: A.HD_DE
	ENSG	status	cnts.beta	cnts.chisq	cnts.p	death.beta	death.chisq	death.p	cnts.padj	symbol	abs_beta	cnts.emp_pval	cnts.emp_padj
ENSG00000229558	1	OK	0.0624018	0.0604819	0.805736	-0.0422764	5.59496	0.0180122	0.887537	SACS-AS1	0.0624018	1	1
ENSG00000232977	2	OK	-0.50996	4.49396	0.0340149	-0.049998	7.95784	0.00478796	0.106916	LINC00327	0.50996	0.0131739	0.0393139
ENSG00000238230	3	OK	0.00852785	0.00129278	0.971318	-0.0409735	5.301	0.0213132	0.985086	LINC00391	0.00852785	1	1
ENSG00000227640	4	OK	0.452824	2.72884	0.0985509	-0.0519485	8.26708	0.00403703	0.226403	SOX21-AS1	0.452824	0.151379	0.270598
ENSG00000228741	5	OK	0.0243188	0.00773945	0.929897	-0.0409776	5.74257	0.0165585	0.961415		0.0243188	1	1
ENSG00000247400	6	OK	0.208161	0.966124	0.325649	-0.0434521	6.56747	0.0103859	0.509092	DNAJC3-AS1	0.208161	0.466166	0.625225
ENSG00000243008	7	OK	-1.07588	10.5435	0.00116595	-0.0549235	8.71092	0.00316309	0.0101012	RP11-556N21.1	1.07588	0.000138513	0.000967931
ENSG00000226134	8	OK	0.1971	0.867763	0.351575	-0.042034	6.24685	0.0124415	0.534953	RP11-120E13.1	0.1971	0.23078	0.371519
ENSG00000234056	9	OK	1.31403	10.0406	0.0015313	-0.058599	10.2646	0.00135607	0.0121375	LINC00463	1.31403	0.000196005	0.00127965
ENSG00000260509	10	OK	-0.284978	1.1564	0.282213	-0.0380286	4.96398	0.0258806	0.462544	RP11-271M24.2	0.284978	0.307421	0.460685
ENSG00000228889	11	OK	-0.195003	0.59867	0.439086	-0.036751	4.46406	0.0346152	0.615531	UBAC2-AS1	0.195003	0.6581	0.796679
ENSG00000224356	12	OK	0.273712	1.55711	0.212089	-0.044406	6.77262	0.00925667	0.382578	RP11-151A6.4	0.273712	0.147885	0.265518
ENSG00000243319	13	OK	-0.728954	5.84108	0.0156562	-0.0390678	5.14245	0.0233477	0.061851	FGF14-IT1	0.728954	0.0117899	0.0359744
ENSG00000272143	14	OK	0.0826702	0.0817464	0.774944	-0.0421237	5.68542	0.0171065	0.867379	FGF14-AS2	0.0826702	0.697756	0.832316
ENSG00000224511	15	OK	-0.113712	0.340486	0.559549	-0.0416466	6.29023	0.0121405	0.714758	LINC00365	0.113712	0.647494	0.787531
ENSG00000232117	16	OK	-0.401488	2.60444	0.106565	-0.0459842	7.19745	0.00730071	0.239141	LINC00384	0.401488	0.127576	0.237115
ENSG00000272542	17	OK	-0.327084	1.97937	0.159456	-0.0415258	6.17423	0.0129624	0.314415	RP11-255P5.2	0.327084	0.071844	0.152067
ENSG00000236463	18	OK	0.283895	1.50596	0.219757	-0.0444543	6.70625	0.00960753	0.391442	LINC00427	0.283895	0.106929	0.207272
ENSG00000238121	19	OK	-0.0299879	0.0127444	0.910117	-0.0410791	5.69106	0.0170515	0.950368	LINC00426	0.0299879	1	1
ENSG00000226620	20	OK	-0.480234	4.17229	0.0410902	-0.0533741	8.8644	0.00290786	0.122432	LINC00343	0.480234	0.026815	0.0696487
ENSG00000233532	21	OK	-0.52309	4.16124	0.0413592	-0.054749	9.0178	0.00267363	0.123026	LINC00460	0.52309	0.00328403	0.0127995
ENSG00000272274	22	OK	0.157644	0.516625	0.472285	-0.0375495	4.72721	0.0296891	0.64336	LINC00551	0.157644	0.772001	0.899641
ENSG00000230156	23	OK	0.406037	3.19316	0.0739468	-0.0332505	3.7637	0.0523766	0.185164	LINC00443	0.406037	0.0707934	0.150249
ENSG00000237879	24	OK	-0.53344	4.56974	0.0325416	-0.0468904	7.45478	0.00632681	0.103267	LINC00398	0.53344	0.0275018	0.071023
ENSG00000227248	25	OK	-0.0881694	0.144941	0.703418	-0.0404619	5.94946	0.0147218	0.821171	FAM155A-IT1	0.0881694	1	1
ENSG00000236094	26	OK	-0.105161	0.209574	0.647101	-0.0427901	6.24371	0.0124635	0.781625	LINC00545	0.105161	0.623651	0.767523
ENSG00000230403	27	OK	0.136982	0.389916	0.532344	-0.0399485	5.68182	0.0171415	0.693555	LINC01066	0.136982	0.479434	0.637809
ENSG00000259831	28	OK	-0.840705	8.93844	0.00279231	-0.0646535	11.3382	0.000759292	0.0183773	LINC00567	0.840705	2.05372e-08	5.89372e-07
ENSG00000229152	29	OK	-0.142111	0.343397	0.557875	-0.0374995	4.62096	0.0315836	0.71348	ANKRD10-IT1	0.142111	0.515481	0.67093
ENSG00000225760	30	OK	-0.423326	2.43496	0.118657	-0.0405314	5.44953	0.0195736	0.257641	LINC00431	0.423326	0.0937038	0.187116
ENSG00000225870	31	OK	0.199106	0.847156	0.357358	-0.0378024	4.85417	0.0275794	0.540426	LINC00368	0.199106	0.339791	0.495553
ENSG00000226903	32	OK	-0.291344	1.34571	0.246029	-0.0417351	6.26348	0.0123252	0.421623	LINC00354	0.291344	0.266464	0.414349
ENSG00000224924	33	OK	0.478045	2.71996	0.0991007	-0.0492418	7.8868	0.00497969	0.227198	LINC00320	0.478045	0.118656	0.224617
ENSG00000260385	34	OK	0.118395	0.385343	0.534758	-0.0407964	5.9567	0.0146615	0.695208	RP11-450H6.3	0.118395	0.69141	0.826943
ENSG00000229520	35	OK	-0.525214	4.70181	0.0301309	-0.0469281	7.60501	0.00582063	0.0978402	LINC00404	0.525214	0.00188562	0.00815178
ENSG00000224243	36	OK	-0.36709	2.28636	0.130516	-0.0472536	7.62933	0.00574266	0.275044	LINC00403	0.36709	0.165395	0.289233
ENSG00000236581	37	OK	0.118875	0.345603	0.556613	-0.0396396	5.6383	0.0175722	0.71221	STARD13-AS	0.118875	0.414594	0.573977
ENSG00000267868	38	OK	-0.126905	0.229451	0.631931	-0.0438817	6.11493	0.0134045	0.771482	RP11-120K24.3	0.126905	0.766675	0.895067
ENSG00000269356	39	OK	0.47513	4.00107	0.0454714	-0.038814	5.20115	0.022572	0.131563	RP11-120K24.4	0.47513	0.0142835	0.0419629
ENSG00000269376	40	OK	0.576957	4.47556	0.0343828	-0.0410783	5.73731	0.0166082	0.107753	RP11-120K24.5	0.576957	0.00235811	0.0097907
ENSG00000272695	41	OK	-0.397083	2.84025	0.0919297	-0.0428225	6.35181	0.0117261	0.215302	GAS6-AS2	0.397083	0.163486	0.286604
ENSG00000230490	42	OK	-0.549914	3.01059	0.082722	-0.0339557	3.88153	0.04882	0.199814	RP11-141M1.3	0.549914	0.118131	0.223764
ENSG00000273321	43	OK	0.442833	2.5618	0.109474	-0.0440788	6.59921	0.0102024	0.243519	RP11-621L6.3	0.442833	0.037631	0.0909594
ENSG00000234535	44	OK	-0.177523	0.509449	0.475378	-0.0389295	5.27732	0.021605	0.646215	RP11-37L2.1	0.177523	0.497124	0.654519
ENSG00000229373	45	OK	0.532108	2.91489	0.0877655	-0.0429118	6.39415	0.0114497	0.208501	LINC00452	0.532108	0.0425816	0.100573
ENSG00000260910	46	OK	0.177814	0.653724	0.418784	-0.0443279	6.39419	0.0114494	0.596586	LINC00565	0.177814	0.299382	0.451482
ENSG00000232487	47	OK	0.569354	2.57233	0.108747	-0.0414741	5.95548	0.0146716	0.242464	RASA3-IT1	0.569354	0.117257	0.222388
ENSG00000261728	48	OK	-0.199007	0.642304	0.422878	-0.0450287	6.66942	0.00980809	0.600156	RP11-307O13.1	0.199007	0.498387	0.655652
ENSG00000236711	49	OK	0.15887	0.435625	0.509242	-0.0445251	6.44107	0.0111511	0.675258	SMAD9-IT1	0.15887	1	1
ENSG00000223685	50	OK	-0.561247	3.78048	0.0518538	-0.0401654	5.50859	0.0189233	0.144369	LINC00571	0.561247	0.0169803	0.0482718
ENSG00000236354	51	OK	-0.334556	1.91243	0.166693	-0.0415178	5.95291	0.014693	0.324068	LINC00437	0.334556	0.0606005	0.132918
ENSG00000228592	52	OK	-0.347169	1.9726	0.160172	-0.0504826	7.89741	0.00495058	0.315464	D21S2088E	0.347169	0.199488	0.332963
ENSG00000138593	53	OK	-0.366582	1.73115	0.188264	-0.0399664	5.58571	0.0181076	0.352479	SECISBP2L	0.366582	0.127221	0.236746
ENSG00000215483	54	OK	0.460943	1.97991	0.1594	-0.0481602	7.472	0.00626658	0.314362	LINC00598	0.460943	0.102867	0.20096
ENSG00000266489	55	OK	0.005893	0.000710801	0.97873	-0.0407496	5.74413	0.0165438	0.988579	RP11-178F10.3	0.005893	1	1
ENSG00000237484	56	OK	0.235087	1.0666	0.301715	-0.0428755	6.52836	0.0106168	0.483654	AP000476.1	0.235087	0.170639	0.295717
ENSG00000265485	57	OK	-0.341496	1.60975	0.204527	-0.043221	6.72865	0.00948762	0.373172	RP11-449D8.1	0.341496	0.141908	0.257502
ENSG00000266573	58	OK	-0.572465	4.95759	0.0259764	-0.0586059	9.99469	0.00156992	0.088053	RP11-449D8.5	0.572465	0.0011465	0.00545901
ENSG00000264345	59	OK	-0.000675506	9.06831e-06	0.997597	-0.0409833	5.48293	0.0192031	0.998823	RP11-958F21.1	0.000675506	1	1
ENSG00000238189	60	OK	-0.00321119	0.000206918	0.988523	-0.0404872	5.8796	0.0153173	0.994345	ENOX1-AS2	0.00321119	0.802642	0.927699
ENSG00000233821	61	OK	0.0799535	0.149062	0.699434	-0.0416072	6.18144	0.0129097	0.818505	ENOX1-AS1	0.0799535	1	1
ENSG00000270522	62	OK	0.183332	0.446721	0.503896	-0.0436381	6.36245	0.0116561	0.670774	RP11-168P13.1	0.183332	0.558075	0.709485
ENSG00000233725	63	OK	-0.0563828	0.0589929	0.808095	-0.0394979	5.59457	0.0180163	0.88918	LINC00284	0.0563828	0.656472	0.795344
ENSG00000168675	64	OK	-1.54502	12.2046	0.000476731	-0.0507348	6.9104	0.00856957	0.00552637	LDLRAD4	1.54502	2.52433e-05	0.000233871
ENSG00000226519	65	OK	-0.463956	3.48983	0.0617469	-0.056104	9.11692	0.00253256	0.163	LINC00390	0.463956	0.0976969	0.19303
ENSG00000265369	66	OK	-0.920869	10.6466	0.00110273	-0.0629999	11.3951	0.000736372	0.00973922	PCAT18	0.920869	0.000180266	0.00119757
ENSG00000235285	67	OK	-0.058839	0.0652496	0.798383	-0.0420141	5.99747	0.0143264	0.882974	SMIM2-IT1	0.058839	0.795737	0.921932
ENSG00000230731	68	OK	-0.253876	1.10745	0.292638	-0.0384644	5.348	0.020746	0.473908	RP11-478K15.6	0.253876	0.30198	0.454203
ENSG00000237361	69	OK	-1.11058	13.6201	0.000223776	-0.0693999	12.9964	0.000312088	0.00342999	TUSC8	1.11058	9.5199e-08	2.13995e-06
ENSG00000265374	70	OK	-0.380461	2.01946	0.155294	-0.0447412	6.65389	0.00989395	0.30865	RP11-57J16.1	0.380461	0.294115	0.445538
ENSG00000188992	71	OK	-0.373694	2.42132	0.119694	-0.0423117	6.41238	0.0113327	0.259184	LIPI	0.373694	0.000391475	0.00223901
ENSG00000237585	72	OK	-0.649315	7.46452	0.0062927	-0.054428	9.13621	0.00250599	0.0324581	LINC00407	0.649315	0.0123222	0.0372976
ENSG00000185272	73	OK	-0.469895	3.41548	0.0645877	-0.0535666	8.63262	0.00330195	0.168399	RBM11	0.469895	0.00894498	0.028835
ENSG00000155304	74	OK	-0.3032	1.3123	0.251979	-0.0502107	7.32752	0.00679065	0.428852	HSPA13	0.3032	0.109034	0.210658
ENSG00000228886	75	OK	-0.340032	1.84962	0.173828	-0.0358446	3.99776	0.0455607	0.333712	RP11-290D2.3	0.340032	0.0897866	0.180897
ENSG00000251015	76	OK	0.541714	3.12978	0.0768743	-0.0480232	7.6568	0.00565586	0.190068	SLC25A30-AS1	0.541714	0.108059	0.209099
ENSG00000166200	77	OK	-0.0885317	0.137722	0.710556	-0.0427681	6.07499	0.0137109	0.826407	COPS2	0.0885317	1	1
ENSG00000155307	78	OK	1.28117	14.9538	0.000110174	-0.0455191	6.42758	0.0112361	0.00221804	SAMSN1	1.28117	1.74223e-05	0.000170986
ENSG00000243440	79	OK	-0.640836	5.51779	0.018824	-0.0339784	3.74541	0.0529528	0.0704496	AF165138.7	0.640836	0.00230632	0.00961147
ENSG00000260325	80	OK	2.5491	20.0739	7.45083e-06	-0.0588552	8.7931	0.00302372	0.000420803	HSPB9	2.5491	5.58339e-06	6.71116e-05
ENSG00000260388	81	OK	-0.117464	0.255687	0.613099	-0.0405504	5.9951	0.0143457	0.757265	LINC00562	0.117464	1	1
ENSG00000231473	82	OK	0.293502	1.48269	0.223354	-0.0451477	7.00683	0.00811995	0.395519	LINC00441	0.293502	0.00488266	0.0176572
ENSG00000264151	83	OK	-0.243394	0.877708	0.34883	-0.0418577	6.23474	0.0125268	0.532306	RP11-739N10.1	0.243394	0.348509	0.505
ENSG00000180530	84	OK	-0.597365	4.64631	0.0311204	-0.0533129	8.80219	0.00300868	0.100157	NRIP1	0.597365	0.000706213	0.00364802
ENSG00000264790	85	OK	-0.434505	2.77748	0.0955984	-0.0428743	6.37727	0.0115591	0.221397	RP11-26N15.2	0.434505	0.179713	0.307741
ENSG00000263611	86	OK	0.829828	9.92206	0.00163309	-0.0400719	5.17958	0.0228539	0.012666	RP11-612A1.1	0.829828	0.00589447	0.0205869
ENSG00000137824	87	OK	-0.559285	5.1587	0.0231302	-0.0310505	2.97402	0.0846112	0.0810338	RMDN3	0.559285	0.00922385	0.0295629
ENSG00000261371	88	OK	1.54679	18.9114	1.36931e-05	-0.0577229	8.74567	0.00310338	0.000594651	PECAM1	1.54679	6.37383e-08	1.53574e-06
ENSG00000231607	89	OK	0.28182	1.00473	0.316169	-0.0459973	6.88466	0.00869384	0.499493	DLEU2	0.28182	0.100818	0.197743
ENSG00000185433	90	OK	0.347448	2.28762	0.13041	-0.038577	4.95652	0.0259924	0.274849	LINC00158	0.347448	0.162582	0.285469
ENSG00000229962	91	OK	-0.928391	9.7667	0.00177701	-0.0464025	7.43045	0.00641294	0.0134316	AP000221.1	0.928391	0.000556394	0.00299513
ENSG00000234883	92	OK	0.381843	2.0272	0.154505	-0.0411977	5.95188	0.0147016	0.307891	MIR155HG	0.381843	0.0684157	0.146423
ENSG00000137880	93	OK	0.741982	8.12002	0.0043779	-0.0359157	4.14692	0.0417104	0.025316	GCHFR	0.741982	0.0149329	0.0435564
ENSG00000233783	94	OK	0.314686	0.922663	0.336777	-0.0446631	6.73719	0.0094423	0.520589	AP001442.2	0.314686	0.392643	0.551737
ENSG00000273492	95	OK	0.0178295	0.00594313	0.938551	-0.0406021	5.8943	0.01519	0.966526	AP000230.1	0.0178295	1	1
ENSG00000104129	96	OK	-0.0538838	0.0720333	0.788399	-0.0408191	6.06248	0.0138083	0.876842	DNAJC17	0.0538838	1	1
ENSG00000177150	97	OK	-0.871947	9.22021	0.00239358	-0.0635611	10.7282	0.00105517	0.0164115	FAM210A	0.871947	4.78134e-06	5.87718e-05
ENSG00000263688	98	OK	-0.153311	0.460506	0.497388	-0.0436764	6.518	0.0106788	0.665246	RP11-386P4.1	0.153311	0.433917	0.593473
ENSG00000155313	99	OK	-0.215933	0.779332	0.377345	-0.0462135	6.8004	0.00911374	0.558945	USP25	0.215933	0.260153	0.407077
ENSG00000226792	100	OK	-0.177035	0.502203	0.478534	-0.0381771	5.11041	0.0237828	0.648756	LINC00371	0.177035	0.484666	0.642655
ENSG00000101638	101	OK	-1.24194	13.5738	0.000229362	-0.0703787	12.5277	0.000400966	0.00346976	ST8SIA5	1.24194	4.63629e-12	4.28786e-10
ENSG00000232560	102	OK	-0.519763	1.44472	0.229377	-0.0371046	4.6204	0.031594	0.402785	LINC01549	0.519763	0.184533	0.313636
ENSG00000154639	103	OK	-0.369031	1.94862	0.162735	-0.0499861	7.67082	0.00561208	0.319009	CXADR	0.369031	0.175757	0.302535
ENSG00000101654	104	OK	-1.06365	14.8839	0.000114336	-0.061907	10.4002	0.00126001	0.00225049	RNMT	1.06365	8.99568e-05	0.000672976
ENSG00000078043	105	OK	-1.31256	15.0722	0.000103475	-0.0804563	14.5833	0.000134098	0.00214433	PIAS2	1.31256	1.43414e-09	6.05054e-08
ENSG00000156958	106	OK	-0.359041	1.80633	0.178949	-0.0374236	4.71712	0.0298638	0.340456	GALK2	0.359041	0.213767	0.351041
ENSG00000260220	107	OK	-0.459547	1.52371	0.217059	-0.0403125	5.77383	0.0162666	0.388204	MGC50722	0.459547	0.103658	0.20217
ENSG00000154640	108	OK	0.854263	9.98309	0.00157984	-0.0468833	6.9746	0.00826748	0.0124053	BTG3	0.854263	1.27536e-05	0.000131953
ENSG00000188277	109	OK	0.0109908	0.00230713	0.96169	-0.0410087	5.52295	0.0187685	0.979865	C15orf62	0.0109908	1	1
ENSG00000251161	110	OK	0.209848	0.787015	0.375004	-0.0455779	6.7421	0.00941637	0.556528	RP11-540O11.1	0.209848	0.35518	0.512353
ENSG00000178457	111	OK	-0.329618	1.77811	0.182382	-0.0422916	6.43651	0.0111798	0.345065	LINC00314	0.329618	0.115318	0.219711
ENSG00000140416	112	OK	-0.0935484	0.165495	0.684147	-0.0427189	6.16791	0.0130088	0.807713	TPM1	0.0935484	0.724637	0.85672
ENSG00000259956	113	OK	-0.295225	1.27885	0.258112	-0.0406323	5.98196	0.0144529	0.435791	RBM15B	0.295225	0.0923643	0.184964
ENSG00000154642	114	OK	-0.0444107	0.0281327	0.866797	-0.0390017	4.91534	0.0266193	0.923828	C21orf91	0.0444107	1	1
ENSG00000247556	115	OK	-0.897284	8.86571	0.00290578	-0.0581519	10.1328	0.00145652	0.0188893	OIP5-AS1	0.897284	0.000120331	0.000863599
ENSG00000268573	116	OK	0.0563802	0.0637291	0.800696	-0.0417509	6.04682	0.0139314	0.884276	RP11-158H5.7	0.0563802	0.585416	0.732947
ENSG00000267583	117	OK	-0.119079	0.285446	0.593154	-0.040439	5.93313	0.0148588	0.742108	RP11-322E11.5	0.119079	1	1
ENSG00000267397	118	OK	0.213462	0.718306	0.3967	-0.0355185	3.97183	0.0462674	0.57716	RP11-873E20.1	0.213462	0.547638	0.700007
ENSG00000140577	119	OK	0.0656022	0.0428622	0.835985	-0.0417141	5.37024	0.0204832	0.906246	CRTC3	0.0656022	1	1
ENSG00000261236	120	OK	-0.0787112	0.106033	0.744707	-0.0407353	6.01041	0.0142218	0.84734	BOP1	0.0787112	0.664261	0.802419
ENSG00000166140	121	OK	0.106273	0.16373	0.685746	-0.0412561	6.13776	0.0132325	0.808798	ZFYVE19	0.106273	1	1
ENSG00000101138	122	OK	0.257736	1.22689	0.268012	-0.037965	5.00608	0.0252584	0.446585	CSTF1	0.257736	0.161783	0.284608
ENSG00000267651	123	OK	-0.143549	0.387986	0.53336	-0.0426378	6.40746	0.0113642	0.694185	RP11-95O2.1	0.143549	0.607169	0.752549
ENSG00000154645	124	OK	0.0444733	0.0408373	0.839852	-0.0411046	5.87417	0.0153646	0.908361	CHODL	0.0444733	1	1
ENSG00000260428	125	OK	0.467358	2.49383	0.114293	-0.0477597	7.30972	0.00685828	0.250802	SCX	0.467358	0.121961	0.229276
ENSG00000267374	126	OK	0.349342	2.50727	0.113322	-0.0343523	3.86138	0.0494097	0.249433	LINC00669	0.349342	0.154718	0.275059
ENSG00000180305	127	OK	0.231363	1.12536	0.288767	-0.0371793	4.81906	0.0281467	0.470015	WFDC10A	0.231363	0.22854	0.368941
ENSG00000267413	128	OK	-0.298679	1.56866	0.210402	-0.0418885	6.34756	0.0117543	0.380213	RP11-636O21.1	0.298679	0.211637	0.348272
ENSG00000260926	129	OK	0.386761	1.24964	0.26362	-0.0414475	6.29591	0.0121017	0.441595	RP11-380D11.2	0.386761	0.256945	0.403009
ENSG00000267313	130	OK	-0.120249	0.280508	0.596368	-0.0416349	6.24773	0.0124352	0.744986	KC6	0.120249	1	1
ENSG00000168634	131	OK	0.26708	1.67947	0.194995	-0.0404979	5.74618	0.0165246	0.360984	WFDC13	0.26708	0.189773	0.320331
ENSG00000260988	132	OK	-0.622466	5.00606	0.0252587	-0.0283979	2.36464	0.124112	0.0863894	RP11-285A1.1	0.622466	1.22046e-05	0.00012733
ENSG00000267586	133	OK	-1.09811	8.03927	0.0045774	-0.0511304	7.89427	0.00495918	0.0261589	LINC00907	1.09811	0.0111513	0.0343726
ENSG00000101365	134	OK	0.0294363	0.0194485	0.889088	-0.0402631	5.34274	0.0208087	0.937749	IDH3B	0.0294363	1	1
ENSG00000167216	135	OK	0.575951	4.15176	0.0415913	-0.0577975	9.20107	0.00241873	0.123522	KATNAL2	0.575951	0.0712122	0.151001
ENSG00000124116	136	OK	0.139899	0.374827	0.540385	-0.044292	6.28693	0.0121632	0.699365	WFDC3	0.139899	0.915553	1
ENSG00000087589	137	OK	0.780141	7.61932	0.00577462	-0.0455927	6.77242	0.00925774	0.0305523	CASS4	0.780141	0.00017533	0.00117214
ENSG00000236532	138	OK	-0.0438145	0.0349598	0.85168	-0.0392718	5.02965	0.0249169	0.914831	AL035610.2	0.0438145	1	1
ENSG00000154654	139	OK	-0.421876	2.92686	0.0871166	-0.0545672	8.60429	0.00335372	0.207378	NCAM2	0.421876	0.0155336	0.0449434
ENSG00000232855	140	OK	0.163423	0.569528	0.450446	-0.0441794	6.4907	0.0108441	0.624703	AF131217.1	0.163423	0.357118	0.514321
ENSG00000226935	141	OK	-0.400896	2.18588	0.139282	-0.0350631	4.06931	0.0436692	0.287231	LINC00161	0.400896	0.0735762	0.154805
ENSG00000259234	142	OK	-0.710637	7.86207	0.00504826	-0.0609989	10.6697	0.00108903	0.0279381	RP11-17L5.4	0.710637	0.000235337	0.00148295
ENSG00000166143	143	OK	-0.428351	2.63269	0.104684	-0.0345368	3.94732	0.046946	0.236164	PPP1R14D	0.428351	0.000426689	0.00240598
ENSG00000258461	144	OK	-0.208465	0.478929	0.488908	-0.0351643	3.83204	0.0502818	0.657559	RP11-164J13.1	0.208465	0.345063	0.501276
ENSG00000231125	145	OK	0.0889884	0.194257	0.659397	-0.0423409	6.25874	0.0123582	0.790368	AF129075.5	0.0889884	1	1
ENSG00000166262	146	OK	0.115638	0.261241	0.609269	-0.0433375	6.0094	0.0142299	0.754559	FAM227B	0.115638	0.631052	0.77377
ENSG00000215533	147	OK	0.195224	0.771008	0.379905	-0.039862	5.605	0.0179093	0.561445	LINC00189	0.195224	0.27334	0.422128
ENSG00000176136	148	OK	0.359475	3.04044	0.0812138	-0.0367127	4.52899	0.0333253	0.197409	MC5R	0.359475	0.000167809	0.00113078
ENSG00000233017	149	OK	-1.01941	11.5879	0.000663827	-0.0577661	9.20836	0.00240913	0.00683148	RP5-908M14.5	1.01941	0.00727686	0.0244187
ENSG00000103642	150	OK	1.16217	19.3599	1.08257e-05	-0.0391663	4.31019	0.0378847	0.000516346	LACTB	1.16217	2.08957e-09	8.35002e-08
ENSG00000248476	151	OK	-0.288691	1.53926	0.214728	-0.04082	5.92161	0.0149563	0.385406	BACH1-IT1	0.288691	0.227161	0.367367
ENSG00000197299	152	OK	0.364145	2.70128	0.100268	-0.0393622	5.20838	0.0224783	0.229055	BLM	0.364145	0.0195567	0.0541284
ENSG00000273017	153	OK	0.512816	3.56996	0.0588337	-0.0429098	6.38199	0.0115284	0.15758	AP000240.9	0.512816	0.00509384	0.0182728
ENSG00000261215	154	OK	-0.308897	1.17679	0.278011	-0.043658	6.51964	0.010669	0.458136	RP11-195F19.30	0.308897	0.210864	0.34727
ENSG00000154719	155	OK	0.465074	3.41164	0.0647379	-0.0360149	4.38345	0.0362896	0.168685	MRPL39	0.465074	0.040903	0.0974777
ENSG00000261678	156	OK	-0.892788	9.49232	0.00206334	-0.0388658	5.06235	0.0244511	0.0148171	SCRT1	0.892788	7.76854e-05	0.000596555
ENSG00000267414	157	OK	-1.01142	11.5653	0.000671951	-0.080863	14.9881	0.000108194	0.00689129	RP11-456K23.1	1.01142	0.00093662	0.00461425
ENSG00000175322	158	OK	-0.474985	3.35789	0.0668836	-0.0468701	7.39327	0.00654683	0.172705	ZNF519	0.474985	0.00988892	0.0311904
ENSG00000101160	159	OK	0.911953	7.70854	0.00549602	-0.0485735	7.50716	0.00614543	0.0295883	CTSZ	0.911953	4.48217e-05	0.000375803
ENSG00000261587	160	OK	-0.0623609	0.0897678	0.764473	-0.0410222	6.1122	0.0134252	0.860912		0.0623609	1	1
ENSG00000022277	161	OK	0.302937	1.53768	0.214964	-0.0412011	6.10536	0.0134772	0.38569	RTFDC1	0.302937	0.32131	0.475843
ENSG00000232118	162	OK	-0.0749217	0.100183	0.75161	-0.0393574	5.25917	0.0218314	0.851841	BACH1-AS1	0.0749217	1	1
ENSG00000228817	163	OK	0.211728	0.657495	0.417446	-0.0423315	6.41663	0.0113056	0.595399	BACH1-IT2	0.211728	0.34168	0.497589
ENSG00000272259	164	OK	-0.262042	1.38414	0.239397	-0.0421428	6.45154	0.0110856	0.414545	RP11-305P22.9	0.262042	0.129233	0.239381
ENSG00000266968	165	OK	-0.266077	1.29891	0.254412	-0.0413516	6.10413	0.0134867	0.431711	RP11-116O18.1	0.266077	0.160775	0.283187
ENSG00000166145	166	OK	0.263917	1.73417	0.187879	-0.0396815	5.49794	0.0190388	0.352087	SPINT1	0.263917	0.145396	0.262077
ENSG00000259548	167	OK	-0.166075	0.582109	0.445487	-0.0395679	5.53478	0.0186421	0.621082	RP11-38G5.2	0.166075	0.429945	0.589486
ENSG00000261229	168	OK	0.0801709	0.14388	0.704454	-0.041385	6.14383	0.0131872	0.822063		0.0801709	0.541895	0.69489
ENSG00000231133	169	OK	-0.437476	2.83654	0.0921423	-0.0514499	8.21794	0.00414782	0.215657	HAR1B	0.437476	0.0326977	0.0813753
ENSG00000270112	170	OK	-1.16456	13.6724	0.00021763	-0.0861276	15.9446	6.5222e-05	0.00336438	RP11-742D12.2	1.16456	0.00182219	0.00794014
ENSG00000225978	171	OK	-0.286932	1.2825	0.257435	-0.0473497	7.21677	0.00722257	0.435053		0.286932	0.202645	0.337037
ENSG00000267167	172	OK	0.214341	0.978974	0.322452	-0.0400524	5.65591	0.0173966	0.505723	RP11-687F6.1	0.214341	0.410039	0.569718
ENSG00000259417	173	OK	-0.114374	0.218537	0.640157	-0.0408167	6.06964	0.0137525	0.777352	LINC01314	0.114374	0.557466	0.709104
ENSG00000231977	174	OK	-1.02161	12.0519	0.000517407	-0.0520002	8.21577	0.00415278	0.00581026	RP5-963E22.4	1.02161	0.000526748	0.00286345
ENSG00000088881	175	OK	0.34978	1.20192	0.272939	-0.0468893	7.09909	0.00771233	0.452279	EBF4	0.34978	0.214834	0.35241
ENSG00000101162	176	OK	0.0313491	0.0247424	0.875011	-0.0411965	6.11099	0.0134344	0.928581	TUBB1	0.0313491	1	1
ENSG00000140285	177	OK	0.186207	0.575961	0.4479	-0.0424766	6.36047	0.011669	0.62243	FGF7	0.186207	0.417887	0.577176
ENSG00000227388	178	OK	0.273429	1.51096	0.218993	-0.039278	5.27883	0.0215863	0.390506	RP11-112J3.16	0.273429	0.203643	0.338217
ENSG00000101457	179	OK	0.689734	7.72886	0.00543451	-0.0402498	5.23011	0.0221991	0.0293841	DNTTIP1	0.689734	0.00169492	0.00746294
ENSG00000154721	180	OK	0.423643	2.58573	0.107831	-0.0357675	4.23773	0.0395349	0.241028	JAM2	0.423643	0.091225	0.183116
ENSG00000235387	181	OK	1.02766	10.5432	0.00116613	-0.0580456	10.168	0.001429	0.0101012	LINC00961	1.02766	0.000235913	0.00148614
ENSG00000196421	182	OK	-0.319138	1.13782	0.286114	-0.0349089	3.55803	0.059258	0.467017	LINC00176	0.319138	0.266603	0.414505
ENSG00000124172	183	OK	0.458054	2.92019	0.0874775	-0.0340028	3.89278	0.0484941	0.208003	ATP5E	0.458054	0.0630534	0.137204
ENSG00000185088	184	OK	1.45878	20.8844	4.87863e-06	-0.0715661	13.0587	0.000301873	0.000333503	RPS27L	1.45878	6.8711e-06	7.90887e-05
ENSG00000224961	185	OK	0.0616226	0.0949436	0.757984	-0.0399371	5.49071	0.0191178	0.856087	RP1-278O22.1	0.0616226	0.505205	0.661825
ENSG00000149656	186	OK	4.02015e-05	3.84288e-08	0.999844	-0.0408148	6.04158	0.0139728	0.999969	LINC00266-1	4.02015e-05	1	1
ENSG00000271983	187	OK	0.186444	0.774607	0.378795	-0.0388708	5.44005	0.0196801	0.560388	RP11-28H5.2	0.186444	0.0746086	0.156418
ENSG00000269365	188	OK	0.0708687	0.0603627	0.805924	-0.0416267	5.90974	0.0150574	0.88758	RP11-380M21.4	0.0708687	0.669794	0.80756
ENSG00000206181	189	OK	-0.15636	0.48232	0.487373	-0.0397582	5.71727	0.0167988	0.656245	TCEB3B	0.15636	0.936801	1
ENSG00000270777	190	OK	-0.425164	2.53224	0.111542	-0.0462938	7.16919	0.00741664	0.24672	RP11-103J8.2	0.425164	0.153862	0.273951
ENSG00000170122	191	OK	0.80769	8.6433	0.00328266	-0.0394204	4.81983	0.0281341	0.0206234	FOXD4	0.80769	9.74747e-11	6.03631e-09
ENSG00000260619	192	OK	-0.1398	0.467978	0.493919	-0.0415473	6.24461	0.0124572	0.66228	RP11-775C24.3	0.1398	0.404509	0.563847
ENSG00000261411	193	OK	-0.039822	0.0286198	0.86566	-0.040866	6.05399	0.0138749	0.923571	RP11-268G13.1	0.039822	0.9298	1
ENSG00000166128	194	OK	0.37239	2.4828	0.115097	-0.0379988	5.23353	0.0221555	0.25224	RAB8B	0.37239	0.0109906	0.0340008
ENSG00000235292	195	OK	-0.240599	0.93846	0.332674	-0.0403205	5.74631	0.0165233	0.516358	RP4-796I8.1	0.240599	0.286375	0.436906
ENSG00000175063	196	OK	0.432072	2.41016	0.12055	-0.0451067	6.92635	0.00849351	0.260523	UBE2C	0.432072	0.083115	0.170158
ENSG00000124091	197	OK	-0.291535	1.50003	0.220667	-0.0374823	4.86653	0.0273825	0.392563	GCNT7	0.291535	0.0355787	0.0870117
ENSG00000101166	198	OK	0.948844	13.2706	0.000269606	-0.0435764	5.8173	0.0158693	0.00386486	SLMO2	0.948844	3.04766e-05	0.00027327
ENSG00000167220	199	OK	-1.05161	15.3442	8.95937e-05	-0.0544715	7.78306	0.00527384	0.00193623	HDHD2	1.05161	8.64711e-10	3.91319e-08
ENSG00000154723	200	OK	0.119452	0.277118	0.598596	-0.037422	4.36668	0.0366482	0.74636	ATP5J	0.119452	0.531186	0.685682
ENSG00000171448	201	OK	0.215365	0.842564	0.358664	-0.0432103	6.54814	0.0104994	0.541422	ZBTB26	0.215365	0.283789	0.434284
ENSG00000259372	202	OK	-0.323324	1.98502	0.158863	-0.0462118	7.255	0.00707037	0.313536	CTD-2240J17.1	0.323324	0.181219	0.309444
ENSG00000124103	203	OK	0.418882	3.505	0.0611839	-0.0406789	5.62843	0.0176714	0.162112	FAM209A	0.418882	0.00620074	0.0214701
ENSG00000104047	204	OK	0.146369	0.392396	0.531042	-0.0392991	5.42055	0.0199011	0.692667	DTWD1	0.146369	0.467908	0.626966
ENSG00000259543	205	OK	-0.55029	5.04054	0.0247608	-0.0550426	9.37717	0.00219704	0.0851452	CTD-2034I4.1	0.55029	0.00759441	0.0252856
ENSG00000088882	206	OK	0.976391	9.25629	0.00234688	-0.0260228	1.97443	0.159979	0.0162294	CPXM1	0.976391	7.6659e-07	1.24793e-05
ENSG00000213714	207	OK	-0.057511	0.0976849	0.754626	-0.0421068	6.16956	0.0129967	0.853818	FAM209B	0.057511	1	1
ENSG00000104140	208	OK	-0.256074	1.26235	0.261207	-0.0496328	7.37123	0.00662756	0.439366	RHOV	0.256074	0.228601	0.368957
ENSG00000140564	209	OK	0.515078	3.88296	0.0487785	-0.0433062	6.51376	0.0107043	0.138134	FURIN	0.515078	0.00134959	0.00621506
ENSG00000273036	210	OK	0.221037	0.846432	0.357564	-0.0426543	6.41296	0.011329	0.540554	RP11-392E22.12	0.221037	0.325479	0.480505
ENSG00000140157	211	OK	-0.548109	4.69205	0.0303024	-0.0577591	9.41673	0.00215014	0.0981608	NIPA2	0.548109	0.00894661	0.0288358
ENSG00000261553	212	OK	-0.774218	8.84533	0.0029384	-0.0398538	5.0955	0.0239879	0.0190022	RP11-29G8.3	0.774218	0.0123701	0.037427
ENSG00000272934	213	OK	0.00996634	0.00133019	0.970906	-0.0405147	5.34442	0.0207887	0.984857	RP11-392E22.10	0.00996634	1	1
ENSG00000266905	214	OK	-0.81533	9.56648	0.00198163	-0.0551838	9.13939	0.00250165	0.0144421	RP11-1058N17.1	0.81533	0.0322876	0.0806105
ENSG00000228444	215	OK	-0.391657	2.34054	0.126046	-0.0363796	4.64798	0.0310902	0.268422	RP11-173B14.4	0.391657	0.148454	0.266383
ENSG00000223458	216	OK	-0.161509	0.532242	0.465666	-0.0416072	6.18662	0.012872	0.638564	LMO7DN-IT1	0.161509	0.340349	0.496196
ENSG00000154727	217	OK	0.565253	6.00833	0.0142385	-0.0476469	7.40038	0.006521	0.0579176	GABPA	0.565253	0.00038776	0.00222281
ENSG00000087510	218	OK	0.971787	8.06141	0.00452179	-0.0476527	7.22576	0.00718646	0.0258996	TFAP2C	0.971787	0.0133244	0.0396568
ENSG00000228467	219	OK	-0.436637	3.00942	0.0827821	-0.0455721	7.34708	0.00671717	0.199914	RP11-402N8.1	0.436637	0.0168988	0.0480791
ENSG00000263916	220	OK	-0.294875	1.11836	0.290272	-0.0361329	4.38437	0.0362699	0.471411	RP11-110H1.4	0.294875	0.201521	0.335721
ENSG00000124203	221	OK	0.351252	2.12758	0.144669	-0.0358248	4.3052	0.0379961	0.294439	ZNF831	0.351252	0.130255	0.240776
ENSG00000101470	222	OK	0.83717	2.13853	0.143639	-0.0429668	5.88276	0.0152898	0.293105	TNNC2	0.83717	0.134782	0.247426
ENSG00000234509	223	OK	-0.291298	1.24367	0.264765	-0.0359279	4.21249	0.0401275	0.442787	AP000253.1	0.291298	0.273448	0.422265
ENSG00000104142	224	OK	-0.0469304	0.0704275	0.790715	-0.0417208	6.17481	0.0129582	0.877978	VPS18	0.0469304	1	1
ENSG00000138613	225	OK	-0.115229	0.198382	0.65603	-0.0376439	4.62508	0.0315077	0.788102	APH1B	0.115229	1	1
ENSG00000273091	226	OK	-0.276695	1.14309	0.285	-0.0383692	5.22251	0.0222964	0.465671	AP000255.6	0.276695	0.357262	0.514374
ENSG00000011454	227	OK	-0.601746	6.72396	0.00951263	-0.0418625	5.70708	0.0168966	0.0434503	RABGAP1	0.601746	0.0161066	0.046304
ENSG00000134049	228	OK	0.0828317	0.0855067	0.769969	-0.0378634	3.83714	0.0501289	0.864644	IER3IP1	0.0828317	0.591646	0.738694
ENSG00000230010	229	OK	0.0165245	0.00613065	0.937591	-0.0407693	5.82969	0.0157579	0.966007	RP4-568F9.6	0.0165245	0.720717	0.853313
ENSG00000225579	230	OK	-0.074574	0.0998378	0.752024	-0.0417803	6.18402	0.0128909	0.852037	EDNRB-AS1	0.074574	0.584988	0.732644
ENSG00000225511	231	OK	-0.023842	0.0129749	0.909311	-0.0405792	5.6967	0.0169969	0.950125	LINC00475	0.023842	0.570448	0.71978
ENSG00000124205	232	OK	-0.444367	2.51559	0.112726	-0.0585335	8.60722	0.00334833	0.248534	EDN3	0.444367	0.0440134	0.103149
ENSG00000128917	233	OK	0.93935	7.17703	0.0073843	-0.0562094	9.19411	0.00242795	0.0362326	DLL4	0.93935	0.00031843	0.00189512
ENSG00000232388	234	OK	0.748927	8.94862	0.0027768	-0.0279784	2.42963	0.119061	0.018298	LINC00493	0.748927	0.0036296	0.0139293
ENSG00000180777	235	OK	-0.629121	5.90768	0.015075	-0.0438338	6.73418	0.00945827	0.0602176	ANKRD30B	0.629121	0.0231382	0.062023
ENSG00000101144	236	OK	0.560341	4.19201	0.0406149	-0.0553446	9.11873	0.00253005	0.12146	BMP7	0.560341	0.0170585	0.0484552
ENSG00000179935	237	OK	0.0635263	0.0734344	0.7864	-0.0406412	5.95321	0.0146905	0.875218	LINC00652	0.0635263	1	1
ENSG00000273148	238	OK	0.492479	4.19259	0.0406011	-0.0529957	8.65344	0.00326444	0.121453	RP5-1068E13.7	0.492479	0.0466486	0.108069
ENSG00000188394	239	OK	-0.496853	3.95206	0.046814	-0.0542023	8.77527	0.00305343	0.133947	GPR21	0.496853	0.0211297	0.0577501
ENSG00000172785	240	OK	-0.00196561	7.24797e-05	0.993207	-0.0408489	5.64403	0.0175149	0.99705	CBWD1	0.00196561	1	1
ENSG00000232675	241	OK	-0.262272	1.29212	0.255657	-0.0443878	6.86032	0.00881309	0.433027	RP4-718D20.3	0.262272	0.066835	0.143691
ENSG00000233895	242	OK	-0.152471	0.277969	0.598036	-0.0368454	4.26566	0.0388902	0.746031	RP1-122P22.2	0.152471	0.807621	0.932537
ENSG00000230323	243	OK	0.155112	0.457374	0.498854	-0.0394691	5.60546	0.0179046	0.666407	LINC00159	0.155112	0.105775	0.205524
ENSG00000261610	244	OK	0.455206	2.91523	0.0877469	-0.0387561	5.26994	0.0216968	0.20848	AP000265.1	0.455206	0.0814464	0.167471
ENSG00000227676	245	OK	1.61662	13.254	0.000272002	-0.0612343	10.2203	0.00138901	0.00387828	LINC01068	1.61662	0.00508535	0.0182516
ENSG00000186842	246	OK	0.50633	3.90279	0.048206	-0.0534119	8.64362	0.00328208	0.136912	LINC00846	0.50633	0.000952506	0.00468271
ENSG00000234104	247	OK	1.31063	11.7545	0.000606974	-0.0494881	7.14684	0.0075096	0.00645661	RP5-1177M21.1	1.31063	0.000819389	0.00412794
ENSG00000132635	248	OK	0.461067	2.55528	0.109926	-0.0469517	7.42804	0.00642154	0.244141	PCED1A	0.461067	0.0318519	0.0797759
ENSG00000179523	249	OK	0.296267	1.40773	0.235433	-0.0369272	4.76738	0.0290039	0.410053	EIF3J-AS1	0.296267	0.289064	0.439868
ENSG00000225127	250	OK	0.0239246	0.0089643	0.924569	-0.0404062	5.76531	0.0163456	0.958018	LINC00237	0.0239246	1	1
ENSG00000259659	251	OK	-0.322557	1.72687	0.188811	-0.0402752	5.84976	0.0155792	0.353159	RP11-151N17.1	0.322557	0.105808	0.205569
ENSG00000229246	252	OK	-0.35283	1.52287	0.217185	-0.0444896	6.88262	0.00870377	0.388266	LINC00377	0.35283	0.0280477	0.0720901
ENSG00000228961	253	OK	0.299253	1.68503	0.194258	-0.0443083	6.75312	0.0093584	0.359915	AP000282.3	0.299253	0.167846	0.29212
ENSG00000175387	254	OK	0.656265	6.24852	0.0124297	-0.0427134	6.25527	0.0123824	0.0525763	SMAD2	0.656265	0.0249054	0.065633
ENSG00000204837	255	OK	-0.045786	0.0432136	0.835324	-0.0409766	6.07114	0.0137408	0.905963	RP11-204M4.2	0.045786	0.885757	1
ENSG00000104043	256	OK	1.32721	15.1286	0.000100428	-0.0509477	7.53139	0.0060633	0.00210122	ATP8B4	1.32721	4.60787e-05	0.00038376
ENSG00000165209	257	OK	-0.916599	8.89606	0.00285786	-0.0767811	13.1087	0.000293923	0.0186779	STRBP	0.916599	4.55443e-07	8.03819e-06
ENSG00000182511	258	OK	1.48271	17.5465	2.80364e-05	-0.0532743	7.63516	0.00572412	0.000910471	FES	1.48271	1.28169e-08	3.98902e-07
ENSG00000170113	259	OK	-0.979318	12.5995	0.00038585	-0.0504271	7.04091	0.00796687	0.00477054	NIPA1	0.979318	9.34716e-07	1.4851e-05
ENSG00000228824	260	OK	-0.864571	9.74549	0.00179763	-0.06235	11.103	0.000861895	0.0135488	MIR4500HG	0.864571	6.1497e-05	0.000488539
ENSG00000088970	261	OK	0.361455	1.22189	0.26899	-0.0480171	7.08449	0.00777538	0.447574	KIZ	0.361455	0.263533	0.41101
ENSG00000074410	262	OK	0.0569532	0.0696942	0.791783	-0.0412298	5.64445	0.0175107	0.878749	CA12	0.0569532	1	1
ENSG00000272515	263	OK	-0.120202	0.231764	0.630219	-0.0433952	6.19224	0.0128312	0.77028	RP11-29P20.1	0.120202	1	1
ENSG00000232539	264	OK	-0.512384	1.84933	0.173861	-0.0339274	3.72545	0.0535891	0.333715	LINC00945	0.512384	0.0171306	0.0486142
ENSG00000223839	265	OK	-0.364383	1.81197	0.178273	-0.0348828	4.32667	0.0375195	0.339529	FAM95B1	0.364383	0.177159	0.304401
ENSG00000087495	266	OK	0.148025	0.238669	0.625169	-0.0447459	5.76313	0.0163659	0.766484	PHACTR3	0.148025	0.867303	0.991023
ENSG00000234660	267	OK	-0.492658	4.19478	0.0405487	-0.0415646	5.96826	0.0145657	0.121348	LINC00440	0.492658	0.00674444	0.0229721
ENSG00000259932	268	OK	-0.349792	2.11915	0.145467	-0.0383725	5.06997	0.0243438	0.295638	CTD-2651B20.7	0.349792	0.143743	0.260088
ENSG00000183784	269	OK	0.357888	2.45458	0.117182	-0.0396613	5.73899	0.0165924	0.255225	C9orf66	0.357888	0.061196	0.134072
ENSG00000067900	270	OK	0.704432	8.67171	0.00323188	-0.0537053	8.74304	0.00310786	0.0203786	ROCK1	0.704432	3.63103e-05	0.000315817
ENSG00000128965	271	OK	-0.0198368	0.00389781	0.950218	-0.0411166	5.81627	0.0158785	0.972818	CHAC1	0.0198368	0.77016	0.898245
ENSG00000227115	272	OK	-0.166776	0.382722	0.53615	-0.0378664	4.98193	0.0256134	0.69642	RP11-267C16.1	0.166776	0.730619	0.862001
ENSG00000226527	273	OK	-0.0799779	0.131096	0.717298	-0.039443	5.34951	0.0207281	0.830488	AP000289.6	0.0799779	0.702381	0.836514
ENSG00000215417	274	OK	0.114914	0.265115	0.606628	-0.0419719	6.25595	0.0123777	0.752409	MIR17HG	0.114914	0.809198	0.933998
ENSG00000266335	275	OK	-0.385913	2.64692	0.103751	-0.0450015	7.00231	0.00814044	0.234758	RP11-25O3.1	0.385913	0.140359	0.255186
ENSG00000272659	276	OK	0.0425329	0.0449683	0.832062	-0.040434	5.9081	0.0150715	0.903983	AP000295.10	0.0425329	1	1
ENSG00000124104	277	OK	-0.000234539	1.50437e-06	0.999021	-0.0409133	5.95807	0.01465	0.99968	SNX21	0.000234539	1	1
ENSG00000236240	278	OK	0.559877	4.86022	0.0274829	-0.0442271	6.57808	0.0103242	0.0916919	GPC5-IT1	0.559877	0.0421063	0.099717
ENSG00000148204	279	OK	-0.0809256	0.075048	0.784124	-0.0378763	3.92228	0.0476504	0.873545	CRB2	0.0809256	0.926484	1
ENSG00000101146	280	OK	0.471363	3.89583	0.048406	-0.0336845	3.78772	0.0516299	0.137278	RAE1	0.471363	0.0158696	0.045753
ENSG00000267013	281	OK	0.0947016	0.214159	0.643527	-0.0395524	5.4642	0.01941	0.779706	CTD-2171N6.1	0.0947016	0.471917	0.63094
ENSG00000215305	282	OK	-0.0380825	0.032291	0.85739	-0.0409208	6.07763	0.0136904	0.91822	VPS16	0.0380825	1	1
ENSG00000267325	283	OK	-0.569324	6.09982	0.0135195	-0.0499677	7.75965	0.00534263	0.0557698	LINC01415	0.569324	0.00931757	0.0297822
ENSG00000260930	284	OK	-0.0726519	0.0946119	0.758394	-0.0400592	5.66337	0.0173228	0.856413	RP11-214L13.1	0.0726519	0.710413	0.844182
ENSG00000234646	285	OK	0.652261	5.5726	0.0182436	-0.0235412	1.56427	0.211041	0.0689474	RP4-753D10.3	0.652261	0.000210262	0.00135395
ENSG00000267327	286	OK	-0.201344	0.552171	0.457432	-0.037009	4.45573	0.0347843	0.630849	CTD-2008L17.1	0.201344	0.405803	0.565168
ENSG00000230387	287	OK	0.446635	3.27326	0.0704177	-0.0317898	3.15917	0.0755017	0.179058	RP4-737E23.2	0.446635	0.180714	0.308882
ENSG00000237357	288	OK	0.58366	5.63351	0.0176203	-0.040316	5.43561	0.0197302	0.0673367	RP11-475I24.3	0.58366	0.0341173	0.0841469
ENSG00000142192	289	OK	-1.10141	16.6922	4.3961e-05	-0.0707205	12.4422	0.000419741	0.0011939	APP	1.10141	8.37738e-05	0.000634339
ENSG00000101473	290	OK	0.0344185	0.0253986	0.873378	-0.0400179	5.19927	0.0225964	0.927783	ACOT8	0.0344185	0.612589	0.757149
ENSG00000128908	291	OK	-0.213291	0.715929	0.397483	-0.0380238	5.01559	0.02512	0.577861	INO80	0.213291	0.329217	0.484403
ENSG00000270001	292	OK	-0.803988	6.25388	0.0123922	-0.0421937	5.93943	0.0148058	0.0524803	RP11-218C14.8	0.803988	0.0424224	0.100286
ENSG00000225056	293	OK	0.650295	6.66512	0.00983183	-0.044499	6.38105	0.0115345	0.0445218	RP11-218C14.5	0.650295	0.00301439	0.0119241
ENSG00000140284	294	OK	0.365997	1.64094	0.200196	-0.0282083	2.08368	0.148881	0.367786	SLC27A2	0.365997	0.00979878	0.0309929
ENSG00000230133	295	OK	-0.189942	0.52221	0.4699	-0.0483068	6.15298	0.0131191	0.641817	FLJ33581	0.189942	0.568688	0.718159
ENSG00000231527	296	OK	-0.253999	1.21039	0.271254	-0.0427764	6.49482	0.0108189	0.45039	RP11-374M1.2	0.253999	0.0342737	0.0844835
ENSG00000232200	297	OK	-0.39181	2.25015	0.133601	-0.0521583	8.03012	0.00460058	0.279642	RP4-564O4.1	0.39181	0.0824	0.169005
ENSG00000259200	298	OK	-0.567025	4.75856	0.0291529	-0.0449465	6.4994	0.0107911	0.0955549	RP11-718O11.1	0.567025	0.00122994	0.00577878
ENSG00000231838	299	OK	-0.245498	0.979384	0.322351	-0.0423343	6.23724	0.0125091	0.505723	RP11-449H15.2	0.245498	0.310212	0.463655
ENSG00000228539	300	OK	-0.624329	5.10706	0.0238287	-0.0369625	4.44828	0.0349365	0.0828818	RP11-526K17.2	0.624329	0.00595993	0.0207539
ENSG00000231015	301	OK	0.136247	0.354667	0.551483	-0.0392972	5.34873	0.0207373	0.70821	RP5-860P4.2	0.136247	1	1
ENSG00000206129	302	OK	-0.187819	0.448766	0.502922	-0.0383408	5.09361	0.0240141	0.669982	CTD-2008L17.2	0.187819	0.493723	0.651295
ENSG00000230725	303	OK	-0.651847	4.67596	0.0305876	-0.0468782	7.26577	0.0070281	0.0988427	RP4-738P15.1	0.651847	0.00949998	0.0302511
ENSG00000269946	304	OK	0.625413	5.43599	0.0197259	-0.0471405	7.23062	0.00716706	0.0727322	RP11-2B6.3	0.625413	0.025825	0.067633
ENSG00000269929	305	OK	0.570139	6.4013	0.0114037	-0.0481993	7.65325	0.00566701	0.0494713	RP11-2B6.2	0.570139	0.00103317	0.00502029
ENSG00000230262	306	OK	0.277534	0.844364	0.358152	-0.0429093	6.41316	0.0113278	0.540995	MIRLET7DHG	0.277534	0.369393	0.527431
ENSG00000231081	307	OK	0.181145	0.592766	0.441351	-0.0449331	6.5402	0.0105464	0.617315	RP4-760C5.3	0.181145	0.392347	0.551413
ENSG00000132819	308	OK	1.29229	14.374	0.000149858	-0.0688918	11.945	0.000547946	0.00269197	RBM38	1.29229	5.39873e-06	6.52252e-05
ENSG00000107099	309	OK	0.738769	6.64404	0.00994879	-0.0498954	8.031	0.00459835	0.0448214	DOCK8	0.738769	0.00446458	0.0164673
ENSG00000119522	310	OK	-0.0483752	0.0483361	0.825984	-0.0405204	5.8854	0.015267	0.900521	DENND1A	0.0483752	0.628803	0.771979
ENSG00000125804	311	OK	-0.104075	0.187532	0.664978	-0.0389017	5.10022	0.0239228	0.793799	FAM182A	0.104075	1	1
ENSG00000141449	312	OK	-0.595187	2.2186	0.136357	-0.0350233	4.07957	0.0434047	0.283572	GREB1L	0.595187	0.0437034	0.10257
ENSG00000204802	313	OK	0.509118	5.08986	0.0240661	-0.0445995	6.75879	0.0093287	0.0834339	RP11-111F5.4	0.509118	0.0574884	0.127403
ENSG00000232063	314	OK	-0.795197	9.4541	0.00210678	-0.0478344	7.36895	0.00663599	0.0150386	RP11-307E17.8	0.795197	0.00177277	0.00775255
ENSG00000259235	315	OK	-0.0012582	3.05896e-05	0.995587	-0.0408151	5.74592	0.016527	0.997934	RP11-605F22.2	0.0012582	1	1
ENSG00000166265	316	OK	1.15854	14.8875	0.000114118	-0.0361205	3.65431	0.0559244	0.002249	CYYR1	1.15854	3.83804e-13	5.01765e-11
ENSG00000226007	317	OK	0.306515	1.81047	0.178452	-0.0411271	6.1757	0.0129517	0.33973		0.306515	0.196868	0.329447
ENSG00000196074	318	OK	0.320163	1.91533	0.166372	-0.0418779	6.10437	0.0134848	0.323652	SYCP2	0.320163	0.00690306	0.023422
ENSG00000140287	319	OK	-0.428745	2.93519	0.0866687	-0.0550852	8.79163	0.00302616	0.206521	HDC	0.428745	0.105589	0.205218
ENSG00000236095	320	OK	0.0494516	0.0392209	0.843012	-0.041332	5.75338	0.016457	0.910276	RP11-49O14.2	0.0494516	1	1
ENSG00000132958	321	OK	-0.224831	0.938966	0.332544	-0.0438457	6.70139	0.00963378	0.516269	TPTE2	0.224831	0.245528	0.388817
ENSG00000205611	322	OK	-0.36638	2.3383	0.126228	-0.0481107	7.58447	0.00588733	0.268573	RP4-610C12.4	0.36638	0.0558624	0.124643
ENSG00000225490	323	OK	-0.279014	1.40903	0.235218	-0.0440219	6.80171	0.00910708	0.409779	RP4-610C12.3	0.279014	0.343114	0.499198
ENSG00000140455	324	OK	0.263652	1.89972	0.16811	-0.0443141	6.79327	0.00915019	0.325984	USP3	0.263652	0.124524	0.232915
ENSG00000184828	325	OK	0.233289	0.882512	0.347515	-0.0384704	5.13429	0.0234576	0.531039	ZBTB7C	0.233289	0.373742	0.531955
ENSG00000272657	326	OK	0.22897	1.4593	0.227041	-0.0405932	5.72105	0.0167627	0.400175	AP000320.7	0.22897	0.205111	0.340069
ENSG00000154734	327	OK	0.493712	4.54394	0.0330354	-0.0446097	6.71265	0.00957312	0.104489	ADAMTS1	0.493712	0.000778614	0.00395931
ENSG00000227456	328	OK	0.766646	9.56812	0.00197986	-0.0404394	5.24884	0.0219614	0.0144367	LINC00310	0.766646	1.77412e-06	2.55432e-05
ENSG00000106689	329	OK	0.986467	12.5183	0.000402983	-0.0421239	5.28228	0.0215435	0.00491407	LHX2	0.986467	0.0230894	0.0619201
ENSG00000267504	330	OK	0.260598	1.28654	0.256686	-0.044203	6.83505	0.00893862	0.434248	RP11-845C23.2	0.260598	0.31894	0.473055
ENSG00000235313	331	OK	-0.204231	0.687412	0.407046	-0.0355396	4.1322	0.0420747	0.586218	HM13-IT1	0.204231	0.222824	0.362011
ENSG00000237857	332	OK	0.358557	2.30646	0.128837	-0.0405712	5.74278	0.0165565	0.272449	RP11-435O5.2	0.358557	0.111028	0.213658
ENSG00000154736	333	OK	-0.299427	1.45997	0.226935	-0.0473539	7.31511	0.00683771	0.400088	ADAMTS5	0.299427	0.00362641	0.0139213
ENSG00000261739	334	OK	-0.822278	9.13633	0.00250583	-0.0494754	7.23053	0.00716741	0.0169827	GOLGA8S	0.822278	0.002513	0.0102985
ENSG00000196199	335	OK	0.264174	1.20223	0.272876	-0.0425495	6.41747	0.0113003	0.452243	MPHOSPH8	0.264174	0.0294103	0.0747845
ENSG00000267010	336	OK	0.578051	6.54168	0.0105376	-0.0442081	6.29281	0.0121229	0.0466278	RP11-108P20.1	0.578051	0.0148666	0.043405
ENSG00000238113	337	OK	0.567201	4.51507	0.0335975	-0.0450937	6.86052	0.00881207	0.105887	LINC01410	0.567201	0.03207	0.0801807
ENSG00000198547	338	OK	-0.359577	1.57854	0.208972	-0.0321227	3.19246	0.0739788	0.378501	C20orf203	0.359577	0.135302	0.248169
ENSG00000178997	339	OK	0.0580356	0.0558218	0.813226	-0.0401825	5.65027	0.0174527	0.892168	EXD1	0.0580356	1	1
ENSG00000214955	340	OK	0.0279216	0.0159558	0.899481	-0.0407185	6.00675	0.0142513	0.944679	AP000318.2	0.0279216	1	1
ENSG00000260257	341	OK	0.756527	7.39855	0.00652765	-0.0448209	6.51044	0.0107243	0.033297	RP5-1085F17.3	0.756527	0.00426566	0.0158718
ENSG00000156239	342	OK	-0.421457	2.99004	0.0837778	-0.0443242	6.7056	0.00961105	0.2014		0.421457	0.0763088	0.159242
ENSG00000234665	343	OK	0.0242966	0.0116794	0.913939	-0.0406446	6.01272	0.0142031	0.952785	RP11-262H14.3	0.0242966	1	1
ENSG00000170161	344	OK	0.0928875	0.154653	0.694127	-0.0409948	6.11774	0.0133832	0.814862	GLIDR	0.0928875	1	1
ENSG00000196547	345	OK	-0.797651	5.12575	0.0235734	-0.0284454	2.51339	0.112883	0.0822642	MAN2A2	0.797651	0.000551318	0.00297335
ENSG00000107104	346	OK	0.484821	3.28211	0.0700388	-0.0567216	8.91868	0.00282268	0.17833	KANK1	0.484821	0.0154086	0.0446366
ENSG00000175611	347	OK	0.221182	0.954006	0.328702	-0.0382898	5.19218	0.0226887	0.51222	LINC00476	0.221182	1	1
ENSG00000121390	348	OK	-1.19045	13.3717	0.00025545	-0.0797918	14.6872	0.000126905	0.00374148	PSPC1	1.19045	2.43372e-05	0.000226666
ENSG00000228265	349	OK	-0.862405	6.57215	0.0103587	-0.0408223	5.3779	0.0203934	0.0460896	RALY-AS1	0.862405	0.000916924	0.00453621
ENSG00000250917	350	OK	0.270195	1.50686	0.219619	-0.0449556	6.87759	0.00872831	0.391318	RP4-785G19.5	0.270195	0.165065	0.288728
ENSG00000231106	351	OK	-0.0896829	0.169412	0.680635	-0.0423057	6.25581	0.0123786	0.804912	LINC01436	0.0896829	0.789899	0.916623
ENSG00000228141	352	OK	-0.296061	1.36962	0.241877	-0.0349702	4.12815	0.0421755	0.417159	AC105339.1	0.296061	0.0246134	0.0650877
ENSG00000272945	353	OK	0.116865	0.217991	0.640575	-0.0421555	6.22038	0.0126288	0.777508	CTD-3216D2.5	0.116865	1	1
ENSG00000225194	354	OK	0.537777	4.87761	0.0272073	-0.054907	9.05837	0.00261495	0.0910738	LINC00092	0.537777	0.00133761	0.00617196
ENSG00000237212	355	OK	-0.767444	5.75307	0.0164599	-0.0301938	2.96969	0.084838	0.064058	RP11-569G13.2	0.767444	0.00157372	0.00703708
ENSG00000230212	356	OK	0.342911	1.14399	0.28481	-0.045134	6.95327	0.00836661	0.465539	AP000688.14	0.342911	0.437409	0.596823
ENSG00000119408	357	OK	0.372645	2.196	0.138369	-0.0505852	7.87066	0.00502434	0.286184	NEK6	0.372645	0.0799497	0.165108
ENSG00000233393	358	OK	0.217429	0.808624	0.368528	-0.0480148	6.58467	0.0102861	0.55054	AP000688.29	0.217429	0.286003	0.436563
ENSG00000269202	359	OK	0.525052	3.13931	0.0764262	-0.0483659	7.51868	0.00610626	0.189306	RP4-614O4.12	0.525052	0.141893	0.257502
ENSG00000252690	360	OK	-0.302591	1.74845	0.186071	-0.0371042	4.74859	0.0293223	0.34988		0.302591	0.14035	0.255186
ENSG00000104064	361	OK	-0.34664	1.44638	0.229109	-0.051852	7.46233	0.00630034	0.402447	GABPB1	0.34664	0.227829	0.368278
ENSG00000179455	362	OK	-0.121378	0.211028	0.645963	-0.0378823	4.91389	0.0266416	0.78111	MKRN3	0.121378	1	1
ENSG00000259767	363	OK	-0.135406	0.387384	0.533678	-0.0399042	5.72854	0.0166914	0.694401	RP11-90B9.2	0.135406	0.569586	0.718993
ENSG00000134030	364	OK	-0.0910527	0.146534	0.70187	-0.0401598	5.79015	0.0161162	0.820269	CTIF	0.0910527	1	1
ENSG00000236830	365	OK	-0.533599	4.34029	0.0372205	-0.040864	5.93895	0.0148099	0.113997	CBR3-AS1	0.533599	0.0348987	0.0856335
ENSG00000064218	366	OK	0.176411	0.597298	0.439611	-0.0404253	5.87532	0.0153545	0.615816	DMRT3	0.176411	0.370671	0.528686
ENSG00000132950	367	OK	0.0442668	0.0336257	0.854505	-0.0414061	5.85322	0.0155486	0.916633	ZMYM5	0.0442668	0.593352	0.740431
ENSG00000128322	368	OK	0.897507	8.71649	0.00315345	-0.0380819	4.5255	0.0333933	0.0200381	IGLL1	0.897507	0.000967729	0.00474763
ENSG00000198862	369	OK	-0.339509	1.86666	0.171858	-0.0463017	7.16549	0.00743195	0.331009	LTN1	0.339509	0.0157856	0.0455605
ENSG00000224848	370	OK	0.154881	0.456529	0.499251	-0.0409044	6.06105	0.0138196	0.666812	RP11-535M15.1	0.154881	0.689141	0.824828
ENSG00000254585	371	OK	-1.06484	12.8398	0.000339319	-0.0539155	8.37456	0.0038051	0.00443334	MAGEL2	1.06484	0.00125233	0.00585758
ENSG00000225411	372	OK	0.128818	0.307782	0.579045	-0.0396893	5.58183	0.0181477	0.730845	RP11-764K9.1	0.128818	0.533559	0.687738
ENSG00000182636	373	OK	-0.211936	0.695633	0.404255	-0.0477528	6.68481	0.00972377	0.58374	NDN	0.211936	0.307922	0.46111
ENSG00000132801	374	OK	-0.549177	4.8431	0.027757	-0.0457618	7.11221	0.00765607	0.0921972	ZSWIM3	0.549177	0.00288879	0.0115307
ENSG00000136930	375	OK	0.107965	0.323783	0.569343	-0.0378185	4.68715	0.0303891	0.722605	PSMB7	0.107965	0.697109	0.831685
ENSG00000185823	376	OK	-1.37979	6.17924	0.0129258	-0.0384398	4.73837	0.029497	0.0540377	NPAP1	1.37979	0.00720837	0.0242614
ENSG00000173253	377	OK	-0.209134	0.450804	0.501953	-0.0369227	4.5451	0.0330131	0.669004	DMRT2	0.209134	0.720193	0.852922
ENSG00000168612	378	OK	0.169008	0.550497	0.458115	-0.0422363	6.30889	0.0120134	0.631544	ZSWIM1	0.169008	0.332719	0.488233
ENSG00000187446	379	OK	-1.40199	21.8671	2.92194e-06	-0.0926287	17.7562	2.51103e-05	0.000253622	CHP1	1.40199	0	0
ENSG00000267501	380	OK	0.688983	5.63167	0.0176388	-0.0540326	9.05749	0.00261621	0.0673833	RP11-108P20.2	0.688983	0.00621335	0.0215091
ENSG00000149634	381	OK	-0.235733	0.904596	0.341552	-0.034376	3.67022	0.0553928	0.525598	SPATA25	0.235733	0.312024	0.465607
ENSG00000124257	382	OK	0.161098	0.621429	0.430517	-0.0382242	5.02499	0.024984	0.607404	NEURL2	0.161098	0.541404	0.694344
ENSG00000180264	383	OK	-0.049684	0.0531685	0.817639	-0.0402923	5.905	0.015098	0.895074	GPR144	0.049684	1	1
ENSG00000104147	384	OK	-0.176575	0.401752	0.526186	-0.0393967	5.57375	0.0182317	0.689342	OIP5	0.176575	0.446804	0.605817
ENSG00000189269	385	OK	0.0983677	0.21551	0.642483	-0.0420281	6.22653	0.012585	0.778954	DRICH1	0.0983677	1	1
ENSG00000242375	386	OK	-0.142703	0.39723	0.528523	-0.0421555	6.29573	0.0121029	0.690746	RP11-498P14.3	0.142703	0.48258	0.640426
ENSG00000156253	387	OK	-1.11737	10.5546	0.001159	-0.084069	14.5165	0.000138935	0.0100683	RWDD2B	1.11737	5.56154e-05	0.000448545
ENSG00000136931	388	OK	-0.0867162	0.149163	0.699337	-0.0417137	6.22259	0.0126131	0.818437	NR5A1	0.0867162	1	1
ENSG00000101665	389	OK	0.516823	3.48287	0.0620072	-0.0457483	7.10979	0.00766642	0.1634	SMAD7	0.516823	0.0384691	0.0926153
ENSG00000196227	390	OK	-0.747357	7.61273	0.00579577	-0.0644675	11.157	0.000837135	0.0306106	FAM217B	0.747357	4.70785e-05	0.000390482
ENSG00000132670	391	OK	-0.657271	6.07215	0.013733	-0.0595284	10.2677	0.00135381	0.0563605	PTPRA	0.657271	0.000675082	0.00351531
ENSG00000203279	392	OK	0.0862428	0.151292	0.697303	-0.0391536	5.36638	0.0205286	0.816779	RP11-498P14.5	0.0862428	0.577073	0.725245
ENSG00000235494	393	OK	-0.302746	1.80558	0.17904	-0.043563	6.61383	0.010119	0.340537	RP11-498P14.4	0.302746	0.0951726	0.189293
ENSG00000132825	394	OK	0.902777	8.98753	0.00271828	-0.056112	9.63677	0.0019072	0.0180358	PPP1R3D	0.902777	0.0755326	0.157949
ENSG00000128739	395	OK	-0.404601	2.38523	0.122487	-0.0525596	8.17986	0.00423581	0.26342	SNRPN	0.404601	0.00195006	0.00837397
ENSG00000254876	396	OK	-0.328113	1.78734	0.181251	-0.0396013	5.61649	0.0177922	0.343571	RP11-23J9.5	0.328113	0.301434	0.453649
ENSG00000259705	397	OK	-0.681733	5.30968	0.0212073	-0.0347049	3.69502	0.0545752	0.0762616	RP11-227D13.1	0.681733	0.0217483	0.0590067
ENSG00000260032	398	OK	-1.11785	14.9833	0.000108467	-0.0698675	12.3796	0.00043405	0.00219619	LINC00657	1.11785	1.48822e-09	6.24138e-08
ENSG00000267279	399	OK	0.638438	5.44898	0.0195797	-0.0363415	4.2827	0.0385022	0.0723446	RP11-879F14.2	0.638438	0.0273742	0.0707541
ENSG00000148200	400	OK	-0.142818	0.288949	0.590895	-0.0372858	4.56525	0.032627	0.740463	NR6A1	0.142818	0.407357	0.566922
ENSG00000259656	401	OK	0.270302	1.35452	0.24449	-0.0396508	5.48737	0.0191544	0.419752	RP11-325E5.1	0.270302	0.143819	0.260204
ENSG00000234394	402	OK	-0.267052	1.3317	0.248503	-0.0403546	5.75761	0.0164174	0.424885	RP11-561O23.5	0.267052	0.156991	0.277863
ENSG00000124215	403	OK	0.346752	1.4856	0.2229	-0.0511992	7.40786	0.00649395	0.395005	CDH26	0.346752	0.169291	0.294079
ENSG00000159496	404	OK	-0.654744	5.16034	0.0231084	-0.0224685	1.45212	0.228188	0.080975	RGL4	0.654744	0.0285573	0.0731072
ENSG00000064601	405	OK	0.0686333	0.0690788	0.792683	-0.0414263	6.02136	0.0141338	0.879195	CTSA	0.0686333	1	1
ENSG00000237438	406	OK	-0.145582	0.389507	0.532558	-0.0398022	5.65286	0.017427	0.693712	CECR7	0.145582	0.446218	0.605294
ENSG00000229019	407	OK	-0.0114952	0.00292735	0.956852	-0.0409149	6.0535	0.0138788	0.976964	RP11-88I18.3	0.0114952	1	1
ENSG00000228107	408	OK	0.635035	4.6303	0.031412	-0.0565537	9.44301	0.00211955	0.100799	AP000692.9	0.635035	3.37763e-05	0.000298062
ENSG00000224404	409	OK	-0.858565	10.459	0.00122056	-0.0618074	11.4795	0.000703692	0.0104025	LL22NC03-13G6.2	0.858565	3.83728e-05	0.000330903
ENSG00000273203	410	OK	-0.00333851	0.000191203	0.988968	-0.0405699	5.60109	0.0179493	0.994603	AC006946.16	0.00333851	1	1
ENSG00000244879	411	OK	-0.180688	0.443643	0.50537	-0.0363478	4.26132	0.0389895	0.672236	GABPB1-AS1	0.180688	0.514584	0.67005
ENSG00000273442	412	OK	0.0363737	0.0274363	0.868441	-0.0409101	6.00348	0.0142777	0.924442	AC006946.17	0.0363737	1	1
ENSG00000185585	413	OK	0.807183	6.29979	0.0120752	-0.034928	3.87923	0.0488868	0.0515398	OLFML2A	0.807183	0.00100448	0.00489844
ENSG00000224635	414	OK	-0.0391553	0.0348431	0.851925	-0.0405363	5.8988	0.0151512	0.915035	RP4-564F22.5	0.0391553	1	1
ENSG00000234891	415	OK	-0.0244553	0.0113395	0.915196	-0.0412529	5.93463	0.0148462	0.953369	RP1-288L1.5	0.0244553	1	1
ENSG00000259618	416	OK	0.192461	0.650216	0.420035	-0.0447891	6.59671	0.0102167	0.597764	RP11-562A8.5	0.192461	0.317415	0.471458
ENSG00000261447	417	OK	-0.216898	0.888145	0.34598	-0.0404723	5.81365	0.0159022	0.529629	RP11-109D9.4	0.216898	0.277912	0.427648
ENSG00000237316	418	OK	-0.311501	2.03818	0.153393	-0.0444919	6.93866	0.00843523	0.306477	RP1-288L1.4	0.311501	0.214445	0.351936
ENSG00000196756	419	OK	-0.0821856	0.153164	0.69553	-0.040373	5.86704	0.015427	0.815604	SNHG17	0.0821856	1	1
ENSG00000156256	420	OK	-0.349158	1.84711	0.17412	-0.0421346	6.18345	0.012895	0.33407	USP16	0.349158	0.0213888	0.0582779
ENSG00000141446	421	OK	0.174449	0.63895	0.424091	-0.0401622	5.8136	0.0159027	0.601073	ESCO1	0.174449	0.236709	0.378531
ENSG00000121741	422	OK	-0.110008	0.22114	0.638172	-0.0422687	6.2453	0.0124523	0.776148	ZMYM2	0.110008	0.506615	0.663058
ENSG00000137804	423	OK	0.378063	1.68278	0.194556	-0.0459717	7.01814	0.00806879	0.360246	NUSAP1	0.378063	0.160516	0.282756
ENSG00000197361	424	OK	-0.755231	7.21278	0.00723861	-0.0475025	7.44761	0.00635208	0.0358025	FBXL22	0.755231	0.012462	0.0376295
ENSG00000269220	425	OK	0.599792	3.38945	0.0656149	-0.0400972	5.38515	0.0203088	0.170406	LINC00528	0.599792	0.0323405	0.0807046
ENSG00000136918	426	OK	0.273553	1.35682	0.244089	-0.0462725	6.99264	0.00818454	0.419369	WDR38	0.273553	0.15223	0.271876
ENSG00000093100	427	OK	-0.268673	0.58152	0.445717	-0.0339968	3.52748	0.0603595	0.621135	XXbac-B461K10.4	0.268673	0.333485	0.488984
ENSG00000235408	428	OK	-0.391839	2.43499	0.118655	-0.0371296	4.81291	0.0282473	0.257641	SNORA71B	0.391839	0.18322	0.312081
ENSG00000080503	429	OK	-0.760526	7.81299	0.0051872	-0.0629043	11.0791	0.000873079	0.02849	SMARCA2	0.760526	0.000130657	0.000924247
ENSG00000136942	430	OK	1.406	11.1682	0.00083212	-0.045614	6.23392	0.0125326	0.00797803	RPL35	1.406	0.00427514	0.0159043
ENSG00000259241	431	OK	0.581686	5.18757	0.022749	-0.0450996	6.719	0.00953908	0.0801132	RP11-313P18.2	0.581686	2.16316e-05	0.000204707
ENSG00000231324	432	OK	0.187899	0.711461	0.398959	-0.0427874	6.48597	0.0108729	0.579213	AP000696.2	0.187899	0.285698	0.436376
ENSG00000259377	433	OK	0.352887	2.99582	0.0834794	-0.0410911	5.85462	0.0155362	0.20107	CTD-2308G16.1	0.352887	0.0674	0.144619
ENSG00000273044	434	OK	0.0209125	0.0091541	0.923777	-0.0406853	5.80425	0.0159875	0.957943	RP4-569D19.8	0.0209125	1	1
ENSG00000224790	435	OK	0.0380679	0.0338606	0.854004	-0.0406924	5.96583	0.0145858	0.916259	AP000704.5	0.0380679	0.606656	0.752184
ENSG00000136950	436	OK	-0.201535	0.610568	0.434574	-0.0492716	6.28959	0.0121449	0.611099	ARPC5L	0.201535	0.276895	0.426529
ENSG00000270116	437	OK	0.069281	0.0954888	0.757312	-0.0404514	5.9434	0.0147725	0.855676	AP001429.1	0.069281	1	1
ENSG00000176659	438	OK	0.172468	0.574618	0.44843	-0.0431346	6.48755	0.0108632	0.622814	C20orf197	0.172468	0.636449	0.778119
ENSG00000259438	439	OK	-0.282869	0.990023	0.319737	-0.0367664	4.55351	0.0328513	0.503165	CTD-2650P22.1	0.282869	0.265097	0.412739
ENSG00000234913	440	OK	0.629475	3.21758	0.0728512	-0.048792	7.10793	0.00767436	0.18317	XXbac-B476C20.13	0.629475	0.0423148	0.100099
ENSG00000230366	441	OK	-0.32627	1.79155	0.180738	-0.0439232	6.76512	0.00929566	0.342812	DSCR9	0.32627	0.234291	0.375736
ENSG00000263278	442	OK	-0.264055	0.792616	0.37331	-0.0403221	5.93828	0.0148155	0.554792	CH17-351M24.1	0.264055	0.309568	0.462952
ENSG00000225434	443	OK	0.396315	2.86132	0.090733	-0.0330713	3.68433	0.0549259	0.213183	LINC01504	0.396315	0.00423654	0.0157948
ENSG00000174365	444	OK	-0.0200206	0.012521	0.910905	-0.0413709	6.011	0.014217	0.950816	SNHG11	0.0200206	1	1
ENSG00000187792	445	OK	-0.85801	7.2404	0.00712809	-0.0245665	1.85986	0.172641	0.0354099	ZNF70	0.85801	1.4158e-07	3.03365e-06
ENSG00000255036	446	OK	-0.827664	8.18152	0.00423193	-0.0298656	2.93508	0.0866741	0.0247045	RP11-23J9.4	0.827664	0.000293068	0.00177087
ENSG00000259577	447	OK	-0.505676	3.33719	0.0677301	-0.0585158	9.1825	0.0024434	0.174296	RP11-430B1.2	0.505676	0.124836	0.233353
ENSG00000167088	448	OK	0.14257	0.379704	0.537762	-0.0361981	3.91539	0.0478459	0.697486	SNRPD1	0.14257	0.653611	0.793103
ENSG00000128218	449	OK	0.468751	2.81076	0.0936343	-0.0382031	5.01496	0.0251291	0.218157	VPREB3	0.468751	0.052131	0.118134
ENSG00000138592	450	OK	-0.260864	1.26685	0.260359	-0.0442785	6.79457	0.00914356	0.438558	USP8	0.260864	0.0715396	0.151605
ENSG00000242553	451	OK	-0.457983	2.79901	0.0943227	-0.0402077	5.811	0.0159262	0.21935	AP001432.14	0.457983	0.0331472	0.0822524
ENSG00000179242	452	OK	-0.35992	2.08839	0.148423	-0.0401654	5.73531	0.0166272	0.299489	CDH4	0.35992	0.0265733	0.0691141
ENSG00000236849	453	OK	-0.085708	0.105278	0.745586	-0.0406137	5.96359	0.0146043	0.848008	LINC01474	0.085708	0.606252	0.751834
ENSG00000259935	454	OK	-0.0430028	0.0306143	0.861104	-0.0421199	5.48393	0.0191921	0.920797	RP11-519C12.1	0.0430028	1	1
ENSG00000136935	455	OK	-0.277955	1.00312	0.316557	-0.0342012	3.79126	0.051521	0.499841	GOLGA1	0.277955	0.0423419	0.100129
ENSG00000259203	456	OK	0.26879	1.50635	0.219697	-0.0408453	5.95137	0.0147059	0.391366	RP11-209K10.2	0.26879	0.269518	0.41778
ENSG00000260653	457	OK	-0.781057	7.80687	0.0052048	-0.038802	4.66633	0.0307595	0.028532	RP11-114G11.5	0.781057	0.000383691	0.00220282
ENSG00000169314	458	OK	-0.05558	0.054066	0.816133	-0.0394277	5.6162	0.0177952	0.894274	C22orf15	0.05558	1	1
ENSG00000173281	459	OK	1.13635	12.4643	0.000414802	-0.0579678	9.82321	0.00172323	0.0050116	PPP1R3B	1.13635	0.000144032	0.0010008
ENSG00000223695	460	OK	0.0815651	0.169749	0.680335	-0.0408145	5.98688	0.0144126	0.804692	RP4-633O19__A.1	0.0815651	1	1
ENSG00000103657	461	OK	-1.24382	19.4547	1.03012e-05	-0.0566459	8.3253	0.00390966	0.000503495	HERC1	1.24382	1.5199e-13	2.28297e-11
ENSG00000228719	462	OK	0.0221563	0.00943891	0.922604	-0.0409458	6.07619	0.0137016	0.957178	RP5-1119A7.14	0.0221563	1	1
ENSG00000158201	463	OK	0.935307	8.44994	0.00365055	-0.0542256	9.05087	0.0026257	0.0223568	ABHD3	0.935307	0.0382896	0.0922461
ENSG00000259244	464	OK	-0.0726539	0.0867177	0.768392	-0.0393714	5.24127	0.0220572	0.863605	RP11-182J1.12	0.0726539	1	1
ENSG00000250479	465	OK	0.185516	0.817976	0.365773	-0.0406474	5.94584	0.0147521	0.547935		0.185516	0.202806	0.337225
ENSG00000261675	466	OK	-0.675015	5.41184	0.0200007	-0.0640528	10.5634	0.00115351	0.0733296	RP5-1119A7.17	0.675015	0.00198094	0.00848076
ENSG00000229587	467	OK	0.118217	0.254848	0.613682	-0.0411969	6.11073	0.0134364	0.75772	RP11-197P3.5	0.118217	0.640206	0.781488
ENSG00000124253	468	OK	1.27017	7.58715	0.00587858	-0.0479693	7.35713	0.00667975	0.0308939	PCK1	1.27017	0.000213002	0.00136785
ENSG00000121743	469	OK	0.201111	0.978228	0.322637	-0.042433	6.40527	0.0113782	0.505895	GJA3	0.201111	0.0585749	0.12919
ENSG00000141627	470	OK	-0.11305	0.262563	0.608365	-0.0437179	6.27462	0.0122479	0.753791	DYM	0.11305	0.662917	0.801411
ENSG00000229771	471	OK	-0.368669	2.07725	0.149509	-0.041855	6.20278	0.012755	0.300993	RP4-644L1.2	0.368669	0.145238	0.261926
ENSG00000165474	472	OK	1.60563	11.5327	0.000683845	-0.0374584	4.22559	0.0398187	0.00694969	GJB2	1.60563	3.69123e-10	1.90123e-08
ENSG00000140553	473	OK	0.039103	0.0265176	0.870643	-0.0414945	5.94514	0.014758	0.925856	UNC45A	0.039103	1	1
ENSG00000102309	474	OK	0.478521	3.96894	0.046347	-0.0344723	3.92819	0.0474829	0.133075	PIN4	0.478521	0.0213508	0.0581967
ENSG00000099953	475	OK	0.124714	0.272181	0.601873	-0.0411614	6.14881	0.01315	0.748726		0.124714	1	1
ENSG00000273032	476	OK	-2.43495	29.778	4.84453e-08	-0.0942103	18.3789	1.8105e-05	2.28005e-05	DGCR9	2.43495	0	0
ENSG00000266900	477	OK	0.068166	0.108603	0.74174	-0.040519	6.006	0.0142573	0.845726	RP11-173A16.2	0.068166	1	1
ENSG00000121742	478	OK	0.588141	6.05649	0.0138553	-0.0427823	5.98356	0.0144398	0.0567282	GJB6	0.588141	0.0544021	0.122196
ENSG00000243902	479	OK	-0.0394451	0.0397074	0.842054	-0.0416655	6.08348	0.0136452	0.909612	RP1-63G5.5	0.0394451	1	1
ENSG00000273164	480	OK	-0.476042	3.3718	0.0663213	-0.0409497	5.96212	0.0146164	0.171756	DGCR10	0.476042	0.0612408	0.134156
ENSG00000237862	481	OK	-0.233625	1.05054	0.305383	-0.0427389	6.49082	0.0108433	0.488129	RP1-63G5.7	0.233625	0.165829	0.289848
ENSG00000173611	482	OK	-0.800369	7.93476	0.0048494	-0.0726761	12.5891	0.000388009	0.0271951	SCAI	0.800369	1.67597e-05	0.000165557
ENSG00000156261	483	OK	0.376214	1.88765	0.169468	-0.0288258	2.36064	0.124431	0.327987	CCT8	0.376214	0.0162123	0.0465447
ENSG00000273173	484	OK	0.180293	0.649324	0.420354	-0.0390251	5.35051	0.0207163	0.597977	SNURF	0.180293	0.358441	0.515513
ENSG00000229042	485	OK	-0.193331	0.398685	0.527769	-0.0386356	5.14093	0.0233681	0.690403	RP1-232N11.2	0.193331	0.532188	0.686641
ENSG00000267701	486	OK	0.631385	5.48353	0.0191965	-0.0457772	7.16393	0.00743842	0.0713643	RP11-28F1.2	0.631385	0.000735179	0.00377555
ENSG00000173273	487	OK	-0.301185	1.72403	0.189175	-0.0382484	5.08878	0.0240812	0.353645	TNKS	0.301185	0.0161281	0.0463471
ENSG00000130699	488	OK	0.431116	2.25831	0.132899	-0.0505014	7.87322	0.00501721	0.278597	TAF4	0.431116	0.0528138	0.119401
ENSG00000147852	489	OK	-1.37945	12.9775	0.00031525	-0.0748254	13.0568	0.000302188	0.00420976	VLDLR	1.37945	3.39833e-06	4.47317e-05
ENSG00000186871	490	OK	-0.187708	0.649521	0.420284	-0.0416332	6.29057	0.0121382	0.597957	ERCC6L	0.187708	0.504118	0.660883
ENSG00000273214	491	OK	-0.613684	2.66664	0.102472	-0.0315454	3.30304	0.0691517	0.232761	RP5-1039K5.18	0.613684	0.0192188	0.0533607
ENSG00000272720	492	OK	-0.102051	0.153657	0.695065	-0.0384705	5.00947	0.0252091	0.815343	CTA-228A9.3	0.102051	0.626968	0.770432
ENSG00000266074	493	OK	-0.167155	0.472131	0.492008	-0.0373386	4.17209	0.0410951	0.660482	BAHCC1	0.167155	0.277577	0.42731
ENSG00000165475	494	OK	0.435153	2.53248	0.111525	-0.0560228	8.41492	0.00372155	0.24672	CRYL1	0.435153	0.0654058	0.141191
ENSG00000035664	495	OK	-0.239643	0.520386	0.470677	-0.0361052	4.24398	0.0393896	0.642368	DAPK2	0.239643	0.616379	0.760606
ENSG00000137806	496	OK	-0.170333	0.503188	0.478103	-0.0467502	6.42214	0.0112706	0.648509	NDUFAF1	0.170333	0.235692	0.377288
ENSG00000230945	497	OK	-0.157147	0.516167	0.472481	-0.043063	6.4417	0.0111472	0.643434	LINC01507	0.157147	0.548801	0.701112
ENSG00000099956	498	OK	0.250385	0.97896	0.322456	-0.0425933	6.46403	0.011008	0.505723		0.250385	0.28592	0.436556
ENSG00000198034	499	OK	1.30925	16.9405	3.85706e-05	-0.0507192	6.70091	0.00963635	0.00111444	RPS4X	1.30925	0.00123193	0.00578516
ENSG00000223891	500	OK	0.74934	5.99853	0.0143178	-0.0363537	4.50905	0.033716	0.0581111	OSER1-AS1	0.74934	0.0102995	0.0322921
ENSG00000177576	501	OK	0.106857	0.213906	0.643723	-0.0409315	6.12133	0.013356	0.779899	C18orf32	0.106857	0.693845	0.829005
ENSG00000223806	502	OK	-0.275653	1.00439	0.31625	-0.0469388	7.03882	0.00797618	0.49958	LINC00114	0.275653	0.19526	0.327532
ENSG00000233926	503	OK	-0.3535	1.91712	0.166175	-0.0373662	4.92781	0.0264278	0.323416	RP11-154D17.1	0.3535	0.0876093	0.177473
ENSG00000260578	504	OK	0.163723	0.650494	0.419936	-0.0435467	6.53625	0.0105698	0.597663	CTD-2541J13.1	0.163723	0.411185	0.570823
ENSG00000125787	505	OK	-0.0598854	0.0536837	0.816773	-0.0397266	5.47682	0.0192703	0.894577	GNRH2	0.0598854	0.783792	0.910633
ENSG00000119414	506	OK	-0.467285	2.85016	0.0913648	-0.0551618	8.55108	0.00345317	0.214287	PPP6C	0.467285	0.0238238	0.0635151
ENSG00000265533	507	OK	0.11742	0.317007	0.573412	-0.0388667	5.21509	0.0223917	0.726289	RP11-638L3.1	0.11742	0.458407	0.617502
ENSG00000137815	508	OK	-0.372818	1.96578	0.160896	-0.0514717	7.95392	0.00479833	0.316517	RTF1	0.372818	0.190616	0.321422
ENSG00000101752	509	OK	0.153939	0.487722	0.484945	-0.038737	5.24094	0.0220614	0.65444	MIB1	0.153939	0.312514	0.46601
ENSG00000227477	510	OK	0.299803	1.70758	0.1913	-0.0447041	6.85875	0.00882084	0.356304	STK4-AS1	0.299803	0.0798767	0.16504
ENSG00000124256	511	OK	0.168105	0.463976	0.495772	-0.0433565	6.42908	0.0112267	0.663839	ZBP1	0.168105	0.538546	0.692071
ENSG00000273311	512	OK	-0.272781	1.3993	0.236841	-0.0435441	6.7065	0.00960619	0.411624	DGCR11	0.272781	0.241249	0.383705
ENSG00000272682	513	OK	0.927582	7.45623	0.00632174	-0.0514104	8.19555	0.00419933	0.0325683	AC004471.10	0.927582	0.000342203	0.00201152
ENSG00000166797	514	OK	0.617176	6.72953	0.00948295	-0.0474647	7.53856	0.00603924	0.0433591	FAM96A	0.617176	0.00153848	0.0069033
ENSG00000099958	515	OK	0.391225	1.77325	0.18298	-0.0443825	6.73023	0.00947924	0.345826		0.391225	0.262442	0.40972
ENSG00000273096	516	OK	0.437471	2.54086	0.110934	-0.0483875	7.63006	0.00574034	0.245764	RP3-508I15.20	0.437471	0.0350687	0.0859629
ENSG00000168263	517	OK	-0.519234	4.81983	0.0281342	-0.0369788	4.84566	0.0277157	0.0931369	KCNV2	0.519234	0.00254457	0.0104078
ENSG00000235209	518	OK	-0.468378	3.61271	0.0573396	-0.0389294	5.03941	0.0247769	0.154814		0.468378	0.0980041	0.19346
ENSG00000264705	519	OK	-0.0300007	0.0135899	0.907196	-0.04077	5.96916	0.0145582	0.948909	RP11-674P19.2	0.0300007	0.752144	0.881943
ENSG00000125901	520	OK	0.209553	0.98364	0.321302	-0.0392191	5.46921	0.0193544	0.504555	MRPS26	0.209553	0.294382	0.445794
ENSG00000228430	521	OK	-0.287819	1.50435	0.220003	-0.0469617	7.1002	0.00770753	0.391649	RP11-15B24.5	0.287819	0.30281	0.455192
ENSG00000101405	522	OK	0.523353	2.2008	0.137939	-0.0400524	5.69038	0.0170581	0.28563	OXT	0.523353	0.113017	0.216574
ENSG00000261823	523	OK	-0.187686	0.618782	0.4315	-0.0383096	5.15142	0.0232273	0.608317	RP11-48G14.1	0.187686	0.175533	0.302269
ENSG00000205622	524	OK	0.285478	1.67509	0.195578	-0.0366543	4.73848	0.029495	0.361633	AF064858.6	0.285478	0.0738891	0.155279
ENSG00000260392	525	OK	0.480302	3.49055	0.0617201	-0.047197	7.57025	0.00593397	0.162989	RP11-1129I3.1	0.480302	0.097551	0.192853
ENSG00000149657	526	OK	-0.897345	11.1669	0.000832675	-0.0541673	8.75701	0.00308414	0.00797974	LSM14B	0.897345	8.1221e-06	9.07267e-05
ENSG00000229957	527	OK	-0.489171	3.40214	0.0651118	-0.0412902	6.10324	0.0134934	0.169494	RP5-998H6.2	0.489171	0.00221203	0.00928797
ENSG00000101200	528	OK	-0.18781	0.779526	0.377286	-0.0433167	6.64366	0.00995094	0.558935	AVP	0.18781	0.353953	0.511314
ENSG00000136933	529	OK	-0.373339	2.68662	0.101194	-0.0512222	8.2466	0.00408285	0.23055	RABEPK	0.373339	0.0212421	0.0579676
ENSG00000147535	530	OK	0.900964	9.92534	0.00163019	-0.0593451	10.0409	0.00153106	0.0126561	PPAPDC1B	0.900964	0.00160466	0.00714575
ENSG00000232837	531	OK	0.481612	3.18586	0.0742778	-0.0464574	7.20805	0.00725774	0.185795	AF064858.7	0.481612	0.190123	0.32083
ENSG00000235888	532	OK	0.758627	7.32747	0.00679088	-0.0525324	8.53399	0.00348574	0.0342194	AF064858.8	0.758627	0.00237641	0.00985125
ENSG00000102100	533	OK	-1.16554	17.0509	3.63911e-05	-0.0466601	6.12918	0.0132968	0.0010748	SLC35A2	1.16554	2.49179e-06	3.41576e-05
ENSG00000237721	534	OK	-0.114547	0.171051	0.679179	-0.039462	5.4382	0.019701	0.803639	AF064858.11	0.114547	1	1
ENSG00000237609	535	OK	0.0545136	0.0539931	0.816255	-0.0404745	5.97722	0.0144918	0.894287	AF064858.10	0.0545136	1	1
ENSG00000080608	536	OK	0.185255	0.572684	0.449194	-0.0394795	5.59647	0.0179967	0.623549	KIAA0020	0.185255	0.509359	0.665662
ENSG00000247982	537	OK	0.645463	3.89312	0.0484842	-0.0505905	8.22118	0.00414043	0.137444	LINC00926	0.645463	0.0129802	0.0388453
ENSG00000236499	538	OK	-0.0518834	0.0574016	0.810651	-0.0411694	6.12524	0.0133265	0.890772	LINC00896	0.0518834	1	1
ENSG00000032742	539	OK	0.224296	0.788175	0.374652	-0.0444251	6.59089	0.0102502	0.556162	IFT88	0.224296	0.32874	0.484037
ENSG00000271784	540	OK	-0.46789	3.12278	0.077205	-0.047271	7.58851	0.00587413	0.190467	RP1-28H20.3	0.46789	0.029021	0.0740259
ENSG00000273343	541	OK	-0.11548	0.250774	0.616531	-0.040544	5.8914	0.015215	0.760129	XXbac-B444P24.13	0.11548	0.447993	0.607157
ENSG00000273139	542	OK	0.00671457	0.000971581	0.975134	-0.0407807	5.96241	0.0146141	0.986876	XXbac-B444P24.14	0.00671457	0.833035	0.956822
ENSG00000261219	543	OK	-0.728175	6.89987	0.00862021	-0.0419861	5.62145	0.017742	0.0405705	RP11-344A16.2	0.728175	0.011828	0.0360595
ENSG00000255568	544	OK	-0.583102	5.17194	0.0229545	-0.0445751	6.44273	0.0111407	0.080569	BRWD1-AS2	0.583102	0.0121064	0.0367707
ENSG00000044574	545	OK	0.523208	3.61533	0.0572495	-0.0392715	5.44864	0.0195835	0.154595	HSPA5	0.523208	0.0112304	0.0345661
ENSG00000273451	546	OK	-0.081795	0.133429	0.714903	-0.0400949	5.73144	0.0166638	0.829049	RP4-569M23.4	0.081795	1	1
ENSG00000156265	547	OK	-0.0799492	0.139089	0.709188	-0.0421985	6.19385	0.0128195	0.825586	MAP3K7CL	0.0799492	1	1
ENSG00000273424	548	OK	0.293627	0.823674	0.364108	-0.0477461	6.70523	0.00961307	0.54633	CTA-223H9.9	0.293627	0.459326	0.618519
ENSG00000230303	549	OK	-0.0572998	0.0680076	0.79426	-0.0416364	6.11622	0.0133947	0.880299	RP11-213G2.2	0.0572998	1	1
ENSG00000260655	550	OK	0.17905	0.755191	0.384838	-0.0389937	5.35913	0.020614	0.56573	CTA-250D10.23	0.17905	0.44155	0.600809
ENSG00000124225	551	OK	0.286175	1.06678	0.301674	-0.0362274	4.43651	0.0351781	0.483624	PMEPA1	0.286175	0.335309	0.490883
ENSG00000175806	552	OK	-0.214524	0.739911	0.389689	-0.0480425	6.69626	0.00966152	0.570297	MSRA	0.214524	0.255975	0.401828
ENSG00000235621	553	OK	-0.608588	5.18385	0.0227978	-0.0441005	6.33209	0.0118572	0.0801924	LINC00494	0.608588	0.00695891	0.0235579
ENSG00000270083	554	OK	0.242646	1.25041	0.263474	-0.0448832	6.9144	0.00855044	0.441429	RP1-257I20.14	0.242646	0.253539	0.398731
ENSG00000172458	555	OK	0.602851	6.43005	0.0112206	-0.049689	7.90063	0.00494175	0.0488877	IL17D	0.602851	0.00518056	0.0185367
ENSG00000028528	556	OK	-0.164576	0.316644	0.573632	-0.0372845	4.66176	0.0308416	0.726438	SNX1	0.164576	1	1
ENSG00000237037	557	OK	-0.835289	7.89336	0.00496165	-0.0500633	7.89088	0.00496847	0.0276156	NDUFA6-AS1	0.835289	5.9217e-05	0.000473267
ENSG00000226237	558	OK	0.308796	1.76997	0.183386	-0.0396465	5.58856	0.0180782	0.346365	RP11-276H19.1	0.308796	0.0496981	0.113716
ENSG00000271086	559	OK	0.0439841	0.0281888	0.866666	-0.0410914	6.05408	0.0138742	0.923828	NAMA	0.0439841	1	1
ENSG00000133460	560	OK	-1.90876	18.9297	1.35625e-05	-0.0468208	6.08263	0.0136517	0.000593471	SLC2A11	1.90876	8.55403e-09	2.79146e-07
ENSG00000269994	561	OK	-0.131595	0.341901	0.558734	-0.0390293	5.30494	0.0212651	0.714018	RP11-276H19.2	0.131595	0.432867	0.592304
ENSG00000092439	562	OK	0.390115	3.14086	0.0763537	-0.0418272	6.01609	0.014176	0.189222	TRPM7	0.390115	0.000437898	0.00245805
ENSG00000169762	563	OK	0.499919	4.57531	0.0324359	-0.0389508	5.22918	0.022211	0.103114	TAPT1	0.499919	0.0106208	0.0330499
ENSG00000150456	564	OK	0.679817	7.61626	0.00578443	-0.0311308	3.14375	0.0762184	0.0305688	N6AMT2	0.679817	0.0119995	0.0365192
ENSG00000265681	565	OK	1.20019	18.0219	2.18375e-05	-0.0387364	4.23484	0.0396025	0.000792036	RPL17	1.20019	0.000541141	0.00292741
ENSG00000102096	566	OK	-0.404726	2.24212	0.134296	-0.0507039	7.72693	0.00544031	0.28061	PIM2	0.404726	0.108861	0.210401
ENSG00000245975	567	OK	0.0297043	0.0169676	0.896361	-0.0407996	5.82197	0.0158272	0.942603	RP11-30K9.6	0.0297043	1	1
ENSG00000232710	568	OK	-0.144102	0.381715	0.536687	-0.0409336	6.01969	0.0141471	0.696732	RP4-669P10.16	0.144102	0.492096	0.649716
ENSG00000101182	569	OK	0.224949	1.13846	0.285977	-0.035039	4.02923	0.0447183	0.46687	PSMA7	0.224949	0.340596	0.496455
ENSG00000237461	570	OK	0.248332	1.47888	0.22395	-0.0455904	7.04431	0.00795174	0.396156	RP11-554F20.1	0.248332	0.0244603	0.0647557
ENSG00000114062	571	OK	-0.741932	6.39173	0.0114653	-0.0690507	11.4341	0.000721081	0.0496776	UBE3A	0.741932	3.34801e-05	0.000296188
ENSG00000182057	572	OK	-0.070278	0.0641544	0.800046	-0.03971	5.27857	0.0215895	0.883836	OGFRP1	0.070278	0.825324	0.949458
ENSG00000176731	573	OK	0.352237	2.04703	0.152504	-0.0331915	3.58194	0.0584109	0.305368	C8orf59	0.352237	0.0787638	0.163287
ENSG00000259732	574	OK	-0.32725	1.31814	0.250925	-0.0356922	4.27589	0.0386567	0.427617	RP11-59H7.3	0.32725	0.0638781	0.138657
ENSG00000233903	575	OK	-0.000880489	1.43226e-05	0.99698	-0.040719	6.00961	0.0142282	0.998505	Z83851.4	0.000880489	1	1
ENSG00000273366	576	OK	0.220417	0.752126	0.385804	-0.0419567	6.19854	0.0127856	0.566702	CTA-989H11.1	0.220417	0.379496	0.538145
ENSG00000156273	577	OK	1.01047	12.4808	0.000411151	-0.0519621	7.90314	0.0049349	0.0049848	BACH1	1.01047	6.83947e-08	1.62756e-06
ENSG00000229891	578	OK	1.17711	13.9068	0.0001921	-0.0579767	9.54561	0.00200428	0.0031224	LINC01315	1.17711	8.66626e-06	9.56949e-05
ENSG00000080298	579	OK	0.396574	2.75138	0.0971705	-0.0342546	3.83002	0.0503423	0.223915	RFX3	0.396574	0.0428238	0.101043
ENSG00000230107	580	OK	0.0232784	0.0110589	0.916248	-0.0411037	5.8115	0.0159217	0.953521	CTA-126B4.7	0.0232784	1	1
ENSG00000231566	581	OK	0.00547032	0.000558984	0.981138	-0.040535	5.97692	0.0144943	0.98983	RP5-1158E12.3	0.00547032	0.851851	0.97544
ENSG00000172250	582	OK	0.151276	0.358568	0.549303	-0.0412407	6.18313	0.0128974	0.706434	SERHL	0.151276	0.589549	0.736747
ENSG00000237595	583	OK	-0.0471992	0.0389741	0.8435	-0.0410008	6.06461	0.0137917	0.910617	RP11-112L6.3	0.0471992	1	1
ENSG00000100979	584	OK	0.890386	7.92873	0.0048656	-0.0601235	10.0357	0.00153531	0.027235	PLTP	0.890386	0.00046333	0.00257016
ENSG00000234698	585	OK	-0.281002	1.43097	0.231606	-0.0418598	6.10996	0.0134422	0.405522	RP11-112L6.2	0.281002	0.260283	0.407175
ENSG00000137825	586	OK	0.550778	4.32505	0.0375554	-0.0231079	1.48067	0.22367	0.114774	ITPKA	0.550778	0.0133067	0.0396096
ENSG00000231742	587	OK	1.06488	13.1365	0.000289603	-0.0442138	6.05777	0.0138453	0.00401132	LINC01273	1.06488	0.0143462	0.0421205
ENSG00000224397	588	OK	0.870705	8.64039	0.0032879	-0.0613462	10.7866	0.00102236	0.0206276	LINC01272	0.870705	0.00629094	0.0217351
ENSG00000132953	589	OK	-0.190791	0.662727	0.415599	-0.0410234	6.10091	0.0135112	0.593965	XPO4	0.190791	0.126413	0.235573
ENSG00000231713	590	OK	0.236287	0.839403	0.359568	-0.0440233	6.67015	0.0098041	0.542322	AF064860.7	0.236287	0.357506	0.514656
ENSG00000203999	591	OK	0.505106	4.55889	0.0327482	-0.0437095	6.62036	0.010082	0.103813	LINC01270	0.505106	0.0738787	0.155272
ENSG00000233077	592	OK	0.0327097	0.021286	0.884002	-0.0411199	6.04934	0.0139115	0.934339	LINC01271	0.0327097	1	1
ENSG00000186416	593	OK	-0.346992	1.68322	0.194497	-0.0517505	7.69081	0.00555026	0.360232	NKRF	0.346992	0.075967	0.158638
ENSG00000185019	594	OK	-0.0316129	0.0287193	0.865429	-0.0412532	6.14677	0.0131652	0.923511	UBOX5	0.0316129	1	1
ENSG00000203286	595	OK	-0.639651	6.19423	0.0128168	-0.037984	5.01352	0.0251501	0.0537304		0.639651	0.00205155	0.00873363
ENSG00000068308	596	OK	-0.161132	0.513473	0.473639	-0.0442172	6.59487	0.0102273	0.644555	OTUD5	0.161132	0.411606	0.571109
ENSG00000123908	597	OK	0.244595	1.23262	0.266897	-0.0445615	6.81193	0.00905509	0.445298	AGO2	0.244595	0.129922	0.240357
ENSG00000231632	598	OK	-0.489019	4.35868	0.0368209	-0.0459678	7.20592	0.00726634	0.113035	RP11-82L18.4	0.489019	0.00306931	0.0120962
ENSG00000224945	599	OK	-0.077098	0.0846184	0.771134	-0.0410899	6.06971	0.0137519	0.865263	RP11-82L18.2	0.077098	1	1
ENSG00000187954	600	OK	0.517858	3.72864	0.0534868	-0.0462171	7.06855	0.00784487	0.147577	CYHR1	0.517858	0.0323483	0.0807146
ENSG00000125931	601	OK	0.202832	0.887914	0.346043	-0.0364098	4.48388	0.034216	0.529629	CITED1	0.202832	0.0863709	0.175518
ENSG00000270022	602	OK	0.171725	0.637432	0.424642	-0.0379482	4.96315	0.025893	0.601598	RNU12	0.171725	0.377884	0.536342
ENSG00000240972	603	OK	0.424971	3.54809	0.0596141	-0.0364994	4.61043	0.0317781	0.159011		0.424971	0.0649075	0.140388
ENSG00000141448	604	OK	0.0550371	0.0700905	0.791205	-0.0408015	5.92998	0.0148854	0.87843	GATA6	0.0550371	1	1
ENSG00000215251	605	OK	0.0739091	0.12099	0.727963	-0.0399525	5.78009	0.0162087	0.837272	FASTKD5	0.0739091	1	1
ENSG00000265579	606	OK	-0.433035	2.51246	0.11295	-0.0551047	8.41255	0.00372639	0.248769	RP11-713C5.1	0.433035	0.145316	0.262029
ENSG00000237372	607	OK	0.420448	3.83072	0.0503214	-0.0486694	7.80666	0.00520539	0.141105	UNQ6494	0.420448	0.0129001	0.0386657
ENSG00000263958	608	OK	-0.0497439	0.0451367	0.831753	-0.0417019	5.96686	0.0145772	0.903791	RP11-676J15.1	0.0497439	1	1
ENSG00000218537	609	OK	-0.5937	4.08054	0.0433798	-0.0334529	3.62353	0.0569678	0.127285	MIF-AS1	0.5937	0.0721721	0.152465
ENSG00000227555	610	OK	-0.163611	0.466684	0.494517	-0.0404633	5.90649	0.0150852	0.662704	RP11-406A20.4	0.163611	0.549576	0.70168
ENSG00000124224	611	OK	0.719431	6.72036	0.00953183	-0.0623334	10.6373	0.00110827	0.0434974	PPP4R1L	0.719431	0.00365491	0.0140028
ENSG00000265380	612	OK	0.401429	3.01775	0.0823578	-0.0458578	7.07315	0.00782475	0.199139	RP11-126K15.1	0.401429	0.188835	0.319222
ENSG00000236117	613	OK	-0.273132	1.20731	0.271866	-0.0401546	5.8059	0.0159725	0.451172	RP4-754E20__A.5	0.273132	0.234815	0.376285
ENSG00000263655	614	OK	0.217335	1.0821	0.298227	-0.042707	6.44504	0.0111263	0.480206	RP11-25L3.3	0.217335	0.313615	0.467093
ENSG00000062524	615	OK	0.372394	2.26663	0.132187	-0.0331797	3.46642	0.0626267	0.277517	LTK	0.372394	0.053534	0.120707
ENSG00000231107	616	OK	0.258695	0.988785	0.32004	-0.0389331	5.29185	0.0214255	0.503485	LINC01508	0.258695	0.335226	0.490879
ENSG00000133433	617	OK	-0.456542	3.79981	0.0512583	-0.051888	8.43712	0.00367639	0.143165	GSTT2B	0.456542	0.0088236	0.0284929
ENSG00000088899	618	OK	-0.440839	2.75635	0.0968688	-0.045064	7.06722	0.00785068	0.223434	LZTS3;	0.440839	0.0187334	0.0523148
ENSG00000229613	619	OK	-0.530859	5.18383	0.022798	-0.0534127	8.70588	0.00317185	0.0801924	LINC01501	0.530859	0.0299837	0.0759054
ENSG00000264247	620	OK	-0.731738	5.84589	0.0156134	-0.0484494	7.48057	0.00623682	0.061751	LINC00909	0.731738	0.00564714	0.0198739
ENSG00000107249	621	OK	0.721994	8.65233	0.00326644	-0.0578063	9.84988	0.00169843	0.0205464	GLIS3	0.721994	0.00234676	0.00974739
ENSG00000228216	622	OK	0.39134	2.4186	0.119902	-0.0424753	6.26892	0.0122874	0.259468	RP11-367F23.1	0.39134	0.0161337	0.0463569
ENSG00000150457	623	OK	1.33941	15.3636	8.86786e-05	-0.0642978	10.7218	0.00105878	0.00192431	LATS2	1.33941	0.000535957	0.00290605
ENSG00000099974	624	OK	-0.074755	0.0876124	0.767235	-0.0409673	6.0725	0.0137303	0.862625		0.074755	1	1
ENSG00000266774	625	OK	-1.34282	20.0403	7.58268e-06	-0.0585965	9.31348	0.00227474	0.00042373	RP11-321M21.1	1.34282	6.66134e-15	1.45444e-12
ENSG00000230537	626	OK	0.42998	3.66021	0.0557265	-0.0405914	5.51522	0.0188517	0.151642	RP11-305L7.1	0.42998	0.00663668	0.0226655
ENSG00000187012	627	OK	0.14986	0.501453	0.478862	-0.0408095	5.96106	0.0146252	0.649077	LINC00207	0.14986	0.377051	0.535549
ENSG00000229694	628	OK	0.649277	5.21234	0.0224271	-0.0477198	7.53546	0.00604962	0.0792698	RP11-305L7.6	0.649277	0.000196603	0.00128276
ENSG00000184647	629	OK	-0.00740285	0.000934849	0.975608	-0.0402987	5.47346	0.0193074	0.987168	PRSS55	0.00740285	1	1
ENSG00000230844	630	OK	0.520855	4.99253	0.025457	-0.0477874	7.76706	0.00532075	0.0868393	ZNF674-AS1	0.520855	0.0229292	0.0615648
ENSG00000237422	631	OK	0.858524	8.07249	0.00449423	-0.0463901	6.6293	0.0100314	0.0257879	RP11-305L7.3	0.858524	0.00128415	0.00598083
ENSG00000266743	632	OK	-0.0427948	0.0314824	0.859168	-0.0400221	5.69268	0.0170358	0.919332	RP11-94B19.6	0.0427948	0.577072	0.725245
ENSG00000198171	633	OK	0.261901	1.19389	0.274546	-0.0392911	5.51942	0.0188065	0.453805	DDRGK1	0.261901	0.188473	0.318746
ENSG00000235641	634	OK	0.242629	1.47274	0.224914	-0.0417926	6.32115	0.0119306	0.397503	LINC00484	0.242629	0.21143	0.347986
ENSG00000230922	635	OK	-0.246124	0.634673	0.425646	-0.0399665	5.71978	0.0167749	0.602438	RP4-753M9.1	0.246124	0.405213	0.564605
ENSG00000227161	636	OK	0.161047	0.52276	0.469667	-0.0418459	6.3269	0.011892	0.641635	AC092755.4	0.161047	0.327894	0.483141
ENSG00000099977	637	OK	0.286507	1.72177	0.189466	-0.0328609	3.41991	0.0644145	0.353889	DDT	0.286507	0.151461	0.270699
ENSG00000226328	638	OK	-0.261332	1.38189	0.23978	-0.0474719	7.33875	0.00674839	0.415002	NUP50-AS1	0.261332	0.0917596	0.183962
ENSG00000273381	639	OK	0.375102	2.55405	0.110012	-0.0493712	7.7057	0.00550468	0.244305	RP11-305L7.7	0.375102	0.0557609	0.124469
ENSG00000233081	640	OK	0.404357	2.90617	0.0882413	-0.0412676	5.83041	0.0157515	0.209162	RP11-440G5.2	0.404357	0.0469698	0.108635
ENSG00000273243	641	OK	0.163989	0.567836	0.45112	-0.0410993	6.09164	0.0135823	0.62514	CTA-217C2.2	0.163989	0.418599	0.577934
ENSG00000273353	642	OK	0.592777	5.58997	0.0180636	-0.0419806	5.612	0.0178379	0.0684382	CTA-268H5.12	0.592777	0.00840992	0.0274094
ENSG00000266256	643	OK	-0.134937	0.30136	0.583031	-0.0407261	5.92684	0.014912	0.733865	LINC00683	0.134937	0.472294	0.631166
ENSG00000224975	644	OK	-0.742673	4.78784	0.0286614	-0.023676	1.65405	0.198409	0.0943455	INE1	0.742673	0.00171798	0.00755193
ENSG00000273287	645	OK	1.05271	11.117	0.000855385	-0.0533384	7.52265	0.00609279	0.00813845	CTA-268H5.14	1.05271	1.23806e-06	1.88098e-05
ENSG00000266312	646	OK	0.395655	2.95273	0.0857328	-0.0388166	5.33723	0.0208746	0.20489	RP11-111H3.3	0.395655	0.0530666	0.119857
ENSG00000184402	647	OK	-0.600151	2.83464	0.0922515	-0.0477904	7.51835	0.00610736	0.215841	SS18L1	0.600151	0.00943869	0.0300967
ENSG00000150459	648	OK	-0.0307218	0.0116735	0.913961	-0.0406183	5.97974	0.0144711	0.952785	SAP18	0.0307218	1	1
ENSG00000183638	649	OK	-0.514212	3.10315	0.0781411	-0.0366441	4.70021	0.0301589	0.192213	RP1L1	0.514212	0.0836202	0.170945
ENSG00000235091	650	OK	-1.15661	7.19414	0.0073142	-0.0349139	4.05548	0.0440281	0.0360166	WI2-85898F10.1	1.15661	0.0111674	0.0344021
ENSG00000273145	651	OK	-0.215972	0.819289	0.365388	-0.0409865	5.91814	0.0149858	0.547513	CITF22-92A6.1	0.215972	0.359123	0.516365
ENSG00000099984	652	OK	-0.0919499	0.104633	0.746339	-0.0405955	5.98483	0.0144294	0.848592		0.0919499	0.658958	0.797535
ENSG00000231711	653	OK	0.117261	0.273573	0.600945	-0.0435889	5.83025	0.0157529	0.748099	LINC00899	0.117261	0.510289	0.666261
ENSG00000235461	654	OK	-0.159591	0.522973	0.469576	-0.0438352	6.62223	0.0100713	0.641623	RP5-928E24.2	0.159591	0.301317	0.453592
ENSG00000171189	655	OK	-0.705855	5.3773	0.0204004	-0.0735027	11.3357	0.000760308	0.0742872	GRIK1	0.705855	0.0117084	0.0357669
ENSG00000231010	656	OK	0.51806	3.9418	0.0471004	-0.0550822	9.03236	0.00265243	0.134566	RP6-109B7.2	0.51806	0.0037965	0.014433
ENSG00000225725	657	OK	-0.335617	2.09645	0.147642	-0.0415544	6.21111	0.0126951	0.298626	FAM66E	0.335617	0.0786869	0.163143
ENSG00000125877	658	OK	-0.152911	0.617444	0.431999	-0.0435894	6.62932	0.0100314	0.608736	ITPA	0.152911	0.457682	0.616697
ENSG00000165219	659	OK	-0.115638	0.271561	0.602287	-0.0407496	6.01525	0.0141827	0.749065	GAPVD1	0.115638	0.555234	0.707114
ENSG00000101670	660	OK	0.157046	0.743906	0.388413	-0.0418373	6.22667	0.012584	0.569168	LIPG	0.157046	0.300731	0.453001
ENSG00000259616	661	OK	1.29022	14.9914	0.000108004	-0.0578558	9.65367	0.00188974	0.00219101	RP11-507B12.2	1.29022	2.73115e-14	4.90195e-12
ENSG00000165480	662	OK	-0.0572741	0.0526359	0.818538	-0.0405419	5.92724	0.0149086	0.895754	SKA3	0.0572741	1	1
ENSG00000171056	663	OK	0.636414	5.53973	0.0185895	-0.0448739	6.5315	0.0105981	0.0697691	SOX7	0.636414	0.0079529	0.0262032
ENSG00000106688	664	OK	-0.397769	2.4334	0.118775	-0.0541691	8.35995	0.0038358	0.257872	SLC1A1	0.397769	0.00867999	0.0281091
ENSG00000224715	665	OK	-0.521883	4.10534	0.0427479	-0.0371979	4.97466	0.0257212	0.125937	CITF22-49D8.1	0.521883	0.00377708	0.014372
ENSG00000172007	666	OK	0.426389	2.87623	0.0898962	-0.0428064	6.47614	0.0109332	0.21189	RAB33B	0.426389	0.00118684	0.00560822
ENSG00000205634	667	OK	-1.49632	19.9457	7.96738e-06	-0.0655148	11.5741	0.000668766	0.0004349	LINC00898	1.49632	5.85994e-05	0.000469571
ENSG00000226308	668	OK	0.400034	2.91997	0.0874896	-0.0444358	6.8091	0.00906944	0.208009	RP4-813D12.3	0.400034	0.0366214	0.0890169
ENSG00000101773	669	OK	0.0645091	0.0671021	0.795604	-0.0417685	6.04053	0.0139811	0.88098	RBBP8	0.0645091	1	1
ENSG00000224271	670	OK	-0.552015	4.84725	0.0276902	-0.0509439	8.43255	0.00368562	0.0920789	RP11-191L9.4	0.552015	0.0647596	0.14016
ENSG00000138600	671	OK	0.455815	3.71045	0.054073	-0.0495219	7.99776	0.00468352	0.148574	SPPL2A	0.455815	0.0769443	0.160299
ENSG00000184508	672	OK	-0.0386676	0.0321208	0.857763	-0.0412888	6.11833	0.0133787	0.9184	HDDC3	0.0386676	0.678928	0.815691
ENSG00000124209	673	OK	-0.66071	6.65509	0.00988731	-0.0568067	9.60235	0.00194328	0.0446576	RAB22A	0.66071	0.00425831	0.0158536
ENSG00000147548	674	OK	-0.00298589	0.000191588	0.988956	-0.0409463	5.99276	0.0143647	0.994603	WHSC1L1	0.00298589	1	1
ENSG00000157734	675	OK	-0.509466	3.08626	0.0789562	-0.0354673	4.16923	0.0411645	0.193521	SNX22	0.509466	0.0149398	0.0435691
ENSG00000185015	676	OK	-0.264711	1.12122	0.289656	-0.0436196	6.65812	0.00987052	0.470936	CA13	0.264711	0.0652486	0.140895
ENSG00000173141	677	OK	0.359997	2.01548	0.155702	-0.0306726	2.93156	0.0868636	0.309344	MRPL57	0.359997	0.185216	0.31452
ENSG00000260305	678	OK	0.616901	4.9362	0.0262998	-0.0471404	7.59229	0.00586185	0.0888759	NTRK3-AS1	0.616901	0.00737832	0.0246904
ENSG00000205632	679	OK	-1.88437	17.3941	3.03769e-05	-0.0403401	4.71472	0.0299055	0.00095915	LINC01310	1.88437	1.25392e-05	0.000130271
ENSG00000254093	680	OK	0.456736	3.36817	0.0664674	-0.0313862	3.10825	0.0778967	0.171945	PINX1	0.456736	0.102716	0.200741
ENSG00000173867	681	OK	-0.158118	0.399485	0.527355	-0.0401251	5.83431	0.0157165	0.690117	RP11-97O12.7	0.158118	0.569943	0.719315
ENSG00000231290	682	OK	0.126082	0.387127	0.533813	-0.0411145	6.03345	0.0140373	0.694535	APCDD1L-AS1	0.126082	0.40174	0.560876
ENSG00000271997	683	OK	0.0764577	0.0977217	0.754581	-0.0419417	5.83575	0.0157037	0.853818	RP11-97O12.6	0.0764577	0.845806	0.969808
ENSG00000213279	684	OK	0.296846	0.887732	0.346093	-0.0436262	6.64171	0.0099618	0.529629	RP1-29C18.9	0.296846	0.116535	0.221393
ENSG00000249685	685	OK	-0.147782	0.280843	0.596149	-0.0392624	5.45197	0.0195463	0.744836	RP11-360F5.3	0.147782	0.701968	0.836069
ENSG00000235111	686	OK	1.18091	8.22309	0.00413606	-0.0527641	8.31415	0.00393374	0.0243327	RP1-29C18.8	1.18091	0.0046428	0.0169944
ENSG00000167702	687	OK	-0.940258	11.3911	0.00073796	-0.0469273	6.86444	0.00879277	0.00731364	KIFC2	0.940258	3.67828e-05	0.000318879
ENSG00000249487	688	OK	-0.100397	0.165003	0.684592	-0.0419996	6.17178	0.0129804	0.808036	RP11-97O12.2	0.100397	0.687684	0.823642
ENSG00000270332	689	OK	0.232989	0.97423	0.323628	-0.0409021	6.06252	0.0138081	0.506811	SMC2-AS1	0.232989	0.400615	0.559929
ENSG00000166965	690	OK	-1.11431	13.1903	0.000281408	-0.0414234	5.56431	0.0183302	0.00396273	RCCD1	1.11431	5.57356e-08	1.37579e-06
ENSG00000166794	691	OK	0.607168	6.757	0.00933809	-0.0431352	6.33723	0.0118229	0.0428681	PPIB	0.607168	0.00687754	0.0233541
ENSG00000260613	692	OK	0.140012	0.291218	0.589441	-0.0432297	6.23684	0.0125119	0.739341	RP3-522J7.6	0.140012	0.343059	0.499152
ENSG00000254419	693	OK	-0.991947	10.0106	0.0015564	-0.028809	2.59385	0.107279	0.0122721	RP11-261P9.4	0.991947	3.79873e-06	4.91168e-05
ENSG00000273192	694	OK	-0.113162	0.213717	0.643869	-0.0405594	5.98285	0.0144456	0.779949	CITF22-1A6.3	0.113162	0.387094	0.54575
ENSG00000255458	695	OK	-0.110588	0.169193	0.68083	-0.0366084	3.90551	0.0481279	0.805006	RP11-539G18.2	0.110588	0.7563	0.885738
ENSG00000268649	696	OK	0.763721	5.54547	0.0185286	-0.0511472	8.2725	0.004025	0.0696393		0.763721	0.00576939	0.0202301
ENSG00000145391	697	OK	0.323265	2.17236	0.140511	-0.0457617	7.2411	0.00712532	0.289111	SETD7	0.323265	0.0142792	0.0419562
ENSG00000171044	698	OK	-0.00937158	0.00179305	0.966224	-0.0405927	5.96406	0.0146004	0.982083	XKR6	0.00937158	1	1
ENSG00000272666	699	OK	0.44757	4.1937	0.0405744	-0.0514293	8.24346	0.00408991	0.1214	CTA-384D8.35	0.44757	0.140762	0.255761
ENSG00000273272	700	OK	0.900445	8.92912	0.0028066	-0.0464224	6.80933	0.0090683	0.0184514	CTA-384D8.34	0.900445	0.000609552	0.00322581
ENSG00000225806	701	OK	-0.181601	0.635083	0.425497	-0.0392491	5.53428	0.0186475	0.602299	RP1-309F20.3	0.181601	0.333956	0.489437
ENSG00000170006	702	OK	0.0488669	0.0532595	0.817486	-0.0411739	6.10975	0.0134438	0.895033	TMEM154	0.0488669	1	1
ENSG00000203650	703	OK	-0.527857	2.96725	0.0849663	-0.024775	1.61607	0.20364	0.203471	LINC01285	0.527857	0.0597582	0.131343
ENSG00000180776	704	OK	0.118883	0.175669	0.675122	-0.042416	5.94237	0.0147811	0.800807	ZDHHC20	0.118883	0.646877	0.787142
ENSG00000272940	705	OK	-0.0954275	0.227333	0.633508	-0.0415245	6.21741	0.01265	0.772784	CTA-384D8.33	0.0954275	0.627921	0.771126
ENSG00000103932	706	OK	-0.0653039	0.0519771	0.819658	-0.0387879	4.55749	0.0327751	0.896445	RPAP1	0.0653039	0.638022	0.779592
ENSG00000124164	707	OK	-1.78498	27.7251	1.39833e-07	-0.0887173	15.8617	6.81444e-05	3.9487e-05	VAPB	1.78498	0	0
ENSG00000248858	708	OK	0.0490719	0.0518993	0.819791	-0.0412997	6.0936	0.0135672	0.896445	FLJ46284	0.0490719	1	1
ENSG00000101181	709	OK	-0.186174	0.59475	0.440588	-0.038306	5.16646	0.0230271	0.616695	MTG2	0.186174	0.538586	0.692071
ENSG00000260296	710	OK	0.983702	13.1719	0.000284171	-0.0470686	5.96481	0.0145941	0.00397332	RP11-395I6.3	0.983702	6.3415e-08	1.53143e-06
ENSG00000102057	711	OK	-1.36187	6.4428	0.0111403	-0.0409102	5.53482	0.0186416	0.0486875	KCND1	1.36187	1.46771e-06	2.17418e-05
ENSG00000249241	712	OK	0.16282	0.60973	0.434889	-0.0392178	5.40819	0.0200425	0.611426	AC195454.1	0.16282	0.318459	0.472617
ENSG00000271148	713	OK	0.189957	0.761426	0.382882	-0.0409595	5.94622	0.0147489	0.563913	RP11-401N18.1	0.189957	0.421264	0.580705
ENSG00000169989	714	OK	-0.435308	2.6849	0.101303	-0.0406984	5.79764	0.0160477	0.230699	TIGD4	0.435308	0.0475262	0.109695
ENSG00000106686	715	OK	-0.249001	1.08072	0.298537	-0.0419425	6.35292	0.0117188	0.480596	SPATA6L	0.249001	0.257567	0.403745
ENSG00000263146	716	OK	0.90505	9.49239	0.00206326	-0.0443583	5.91474	0.0150147	0.0148171		0.90505	0.00018912	0.00124405
ENSG00000228340	717	OK	-0.0426986	0.0295417	0.863534	-0.0398472	5.58045	0.018162	0.922372	MIR646HG	0.0426986	1	1
ENSG00000145348	718	OK	0.14692	0.487718	0.484947	-0.0404861	5.85052	0.0155724	0.65444	TBCK	0.14692	0.500465	0.657569
ENSG00000267655	719	OK	-0.107437	0.203473	0.651932	-0.040083	5.81661	0.0158755	0.785026	CTD-2286N8.2	0.107437	0.794561	0.921106
ENSG00000099991	720	OK	-0.137441	0.346435	0.556138	-0.0389315	5.34656	0.0207632	0.711775	CABIN1	0.137441	0.52324	0.678609
ENSG00000254370	721	OK	-0.252118	1.16462	0.280509	-0.0419856	6.38027	0.0115396	0.460643	RP11-181B11.1	0.252118	0.30002	0.452251
ENSG00000267287	722	OK	-0.75053	5.23867	0.0220902	-0.0324809	3.38404	0.0658304	0.0784512	RP11-567M16.1	0.75053	0.00472813	0.0172439
ENSG00000088836	723	OK	2.03094	15.4907	8.29137e-05	-0.0587868	8.56081	0.00343477	0.00183493	SLC4A11	2.03094	5.25176e-05	0.000427303
ENSG00000266924	724	OK	-0.0421341	0.0360648	0.849382	-0.0407933	6.02465	0.0141074	0.913566	RP11-154H12.2	0.0421341	0.84386	0.967996
ENSG00000260123	725	OK	0.021111	0.0115985	0.914236	-0.0409947	6.04235	0.0139667	0.952931	RP11-326A19.4	0.021111	0.577434	0.72557
ENSG00000206190	726	OK	0.218842	0.942294	0.331689	-0.0408723	5.90736	0.0150778	0.515395	ATP10A	0.218842	0.180321	0.308359
ENSG00000237903	727	OK	0.31897	2.03732	0.15348	-0.0429725	6.3844	0.0115128	0.306521	RP3-404F18.5	0.31897	0.068618	0.146764
ENSG00000104643	728	OK	-1.18663	14.2608	0.000159146	-0.0821895	15.1754	9.79707e-05	0.00279019	MTMR9	1.18663	4.96361e-09	1.755e-07
ENSG00000165487	729	OK	-0.0567082	0.0567564	0.811698	-0.0408018	6.02867	0.0140753	0.891138	MICU2	0.0567082	1	1
ENSG00000261126	730	OK	-0.203074	0.617207	0.432087	-0.0380939	5.14307	0.0233394	0.60878	RBFADN	0.203074	0.540509	0.6937
ENSG00000272076	731	OK	0.110484	0.222363	0.637246	-0.0388706	5.13092	0.0235033	0.775467	RP11-11C20.3	0.110484	0.372907	0.531052
ENSG00000245870	732	OK	0.832903	8.79504	0.0030205	-0.0276167	2.22143	0.136107	0.0194205	LINC00682	0.832903	0.000200917	0.00130608
ENSG00000224281	733	OK	-0.00894155	0.00103281	0.974363	-0.0407761	5.39836	0.0201557	0.986506	SLC25A5-AS1	0.00894155	0.731614	0.862857
ENSG00000259459	734	OK	0.116197	0.23831	0.62543	-0.0423552	6.19117	0.0128389	0.766682	RP11-321G12.1	0.116197	1	1
ENSG00000198901	735	OK	-0.935585	10.153	0.00144069	-0.0503566	8.02434	0.00461529	0.0116771	PRC1	0.935585	0.00161604	0.0071843
ENSG00000125354	736	OK	-0.736667	7.55821	0.00597372	-0.0627344	10.9697	0.000926141	0.0312489	SEPT6	0.736667	0.00161138	0.00716663
ENSG00000164144	737	OK	0.28537	1.66378	0.197093	-0.044469	6.83964	0.00891567	0.363514	ARFIP1	0.28537	0.0433391	0.102032
ENSG00000272862	738	OK	0.352474	2.05827	0.151382	-0.0398128	5.77313	0.0162731	0.303675	RP11-814H16.2	0.352474	0.243851	0.386537
ENSG00000151615	739	OK	7.72254	67.0753	2.22045e-16	0.00997891	0.054941	0.814678	2.35134e-12	POU4F2	7.72254	2.22045e-16	6.5315e-14
ENSG00000255571	740	OK	-0.785353	7.72467	0.00544714	-0.0501459	8.21702	0.00414993	0.0294298	LINC00925	0.785353	0.0179613	0.0505183
ENSG00000268066	741	OK	0.135182	0.218953	0.639839	-0.0411563	6.09694	0.0135416	0.777193	FMR1-AS1	0.135182	0.703312	0.837434
ENSG00000227698	742	OK	0.0807384	0.117779	0.731456	-0.0410758	6.08062	0.0136673	0.839603	AP001619.2	0.0807384	0.636115	0.777845
ENSG00000205808	743	OK	-1.03782	9.91701	0.00163758	-0.0686881	11.8194	0.00058618	0.0126763	PPAPDC2	1.03782	0.00105715	0.00511522
ENSG00000167315	744	OK	0.675332	7.22653	0.0071834	-0.0591583	10.0935	0.00148796	0.035621	ACAA2	0.675332	0.008427	0.0274493
ENSG00000272024	745	OK	-0.168449	0.530045	0.466588	-0.0441808	6.57953	0.0103158	0.639562	RP11-546K22.3	0.168449	0.387273	0.545967
ENSG00000234323	746	OK	-0.137157	0.318879	0.572282	-0.0399274	5.60837	0.0178749	0.725423	RP11-308N19.1	0.137157	1	1
ENSG00000237232	747	OK	0.236086	1.0022	0.316779	-0.0425308	6.41338	0.0113263	0.500081	ZNF295-AS1	0.236086	0.25873	0.405179
ENSG00000248431	748	OK	0.0938082	0.177901	0.673183	-0.0402316	5.73481	0.0166318	0.799358	AC005150.1	0.0938082	0.594944	0.741867
ENSG00000183090	749	OK	-0.802297	7.88495	0.00498478	-0.0668975	11.8962	0.000562499	0.0276924	FREM3	0.802297	1.65868e-06	2.40941e-05
ENSG00000102678	750	OK	-1.50245	17.1008	3.54481e-05	-0.0866123	16.1267	5.92442e-05	0.00106339	FGF9	1.50245	5.13648e-10	2.50658e-08
ENSG00000085871	751	OK	1.35372	18.0185	2.18774e-05	-0.0529284	7.09727	0.00772013	0.000792036	MGST2	1.35372	1.81534e-07	3.7255e-06
ENSG00000182378	752	OK	-0.430654	2.5271	0.111906	-0.0440024	6.85221	0.00885317	0.247319	PLCXD1	0.430654	0.138988	0.253323
ENSG00000239930	753	OK	0.0750905	0.129329	0.719128	-0.0407225	5.94454	0.014763	0.831625	AP001625.4	0.0750905	0.506477	0.66299
ENSG00000106993	754	OK	-0.0690599	0.0643899	0.799687	-0.0432056	5.1704	0.0229749	0.883678	CDC37L1	0.0690599	0.940056	1
ENSG00000273449	755	OK	-0.146461	0.398227	0.528006	-0.040813	6.03184	0.0140501	0.690487	RP11-218F10.3	0.146461	0.223534	0.362906
ENSG00000259218	756	OK	-0.571755	5.92566	0.0149219	-0.0409036	5.71014	0.0168672	0.0596848	LINC00928	0.571755	0.000625109	0.00329825
ENSG00000259366	757	OK	-0.204542	0.686646	0.407308	-0.0356947	4.0592	0.0439313	0.586473	CTD-2647L4.4	0.204542	0.443172	0.602319
ENSG00000234229	758	OK	-0.0777368	0.0935607	0.759698	-0.0403041	5.873	0.0153748	0.857383	LINC01505	0.0777368	1	1
ENSG00000099994	759	OK	0.117262	0.309006	0.578291	-0.0414907	6.13554	0.0132491	0.730242	SUSD2	0.117262	0.760438	0.889404
ENSG00000261478	760	OK	0.468515	3.33858	0.0676729	-0.0476645	7.42128	0.00644569	0.1742	RP11-429B14.4	0.468515	0.0251814	0.0662175
ENSG00000169744	761	OK	-0.872922	9.38546	0.00218714	-0.0736518	13.144	0.000288435	0.0154414	LDB2	0.872922	0.00103027	0.00501151
ENSG00000169118	762	OK	-0.238829	1.15754	0.281976	-0.043164	6.60763	0.0101543	0.462191	CSNK1G1	0.238829	0.0591194	0.130155
ENSG00000156299	763	OK	-1.25087	3.66183	0.0556724	-0.0531106	8.88408	0.00287668	0.151593	TIAM1	1.25087	0.00206381	0.00876918
ENSG00000081014	764	OK	0.273573	1.47994	0.223784	-0.0443925	6.79871	0.00912236	0.396034	AP4E1	0.273573	0.0149124	0.0435026
ENSG00000250863	765	OK	1.08033	12.7392	0.000358073	-0.0486244	6.78213	0.00920748	0.00459614	RP11-663P9.1	1.08033	3.7648e-07	6.88185e-06
ENSG00000102683	766	OK	-0.676087	6.77239	0.00925787	-0.0490199	7.56544	0.00594981	0.0426245	SGCG	0.676087	0.0237946	0.0634454
ENSG00000251350	767	OK	0.298108	1.45757	0.227316	-0.0418868	6.25527	0.0123824	0.4005	RP11-328N19.1	0.298108	0.109733	0.211776
ENSG00000101180	768	OK	0.137762	0.34285	0.558189	-0.0399473	5.73904	0.0165918	0.713709	HRH3	0.137762	0.527164	0.682073
ENSG00000268941	769	OK	0.141111	0.41635	0.518764	-0.0416498	6.1818	0.0129071	0.683005	RP5-907D15.4	0.141111	0.497244	0.654635
ENSG00000228139	770	OK	-0.165474	0.549799	0.4584	-0.0405061	5.95634	0.0146644	0.631855	LINC01402	0.165474	1	1
ENSG00000254057	771	OK	-1.04596	7.20372	0.00727526	-0.0405666	5.03563	0.024831	0.0359047	RP3-388N13.3	1.04596	0.0535574	0.120746
ENSG00000119487	772	OK	0.272372	1.11131	0.291797	-0.0415454	6.1574	0.0130863	0.473054	MAPKAP1	0.272372	0.339715	0.495553
ENSG00000264448	773	OK	0.0328075	0.0272166	0.868964	-0.0407632	6.0156	0.01418	0.924674		0.0328075	1	1
ENSG00000137473	774	OK	-0.652967	5.3153	0.0211389	-0.0395432	4.94612	0.0261493	0.0761145	TTC29	0.652967	0.00179451	0.00783141
ENSG00000178605	775	OK	0.472269	2.83137	0.0924394	-0.0499194	7.93587	0.00484642	0.216046	GTPBP6	0.472269	0.0120323	0.036577
ENSG00000120251	776	OK	-0.501744	3.42824	0.0640903	-0.0585055	9.22264	0.00239041	0.167375	GRIA2	0.501744	0.0142208	0.0418251
ENSG00000147853	777	OK	0.704055	8.45915	0.00363211	-0.0536563	8.89374	0.0028615	0.0222582	AK3	0.704055	0.0191901	0.0533088
ENSG00000272777	778	OK	-0.107572	0.205422	0.65038	-0.0433347	6.14287	0.0131943	0.784107	RP11-571L19.8	0.107572	0.586903	0.734244
ENSG00000196782	779	OK	-0.0838659	0.240795	0.623632	-0.0405969	5.97561	0.0145051	0.76541	MAML3	0.0838659	0.396332	0.555471
ENSG00000260253	780	OK	-0.333493	2.00742	0.156532	-0.0486342	7.7367	0.00541097	0.310498	RP4-676L2.1	0.333493	0.040251	0.0962272
ENSG00000253704	781	OK	0.0654489	0.0816289	0.775102	-0.0405867	6.00844	0.0142376	0.86751	RP11-267M23.4	0.0654489	0.705894	0.839942
ENSG00000160973	782	OK	-0.0348369	0.020507	0.88613	-0.0408695	6.04361	0.0139567	0.935748	FOXH1	0.0348369	1	1
ENSG00000259561	783	OK	0.0705389	0.0955096	0.757286	-0.0410083	6.02029	0.0141424	0.855676	RP11-300G22.2	0.0705389	0.682123	0.818555
ENSG00000197465	784	OK	-0.335736	1.83629	0.175387	-0.0512757	7.83327	0.00512932	0.335679	GYPE	0.335736	0.0808999	0.16659
ENSG00000073067	785	OK	-0.00518386	0.000292514	0.986354	-0.0405003	5.93178	0.0148702	0.99257	CYP2W1	0.00518386	1	1
ENSG00000167393	786	OK	0.390959	2.21786	0.136422	-0.045959	7.19189	0.00732338	0.283619		0.390959	0.0284528	0.0729012
ENSG00000166206	787	OK	-0.454997	2.45319	0.117287	-0.0594085	8.48643	0.00357805	0.255399	GABRB3	0.454997	0.0471555	0.109017
ENSG00000236337	788	OK	0.214073	0.798147	0.371648	-0.0475786	6.74895	0.00938031	0.55302	FMR1-IT1	0.214073	0.228474	0.368941
ENSG00000259685	789	OK	0.601918	5.43684	0.0197163	-0.0608336	10.0851	0.00149475	0.0727222	CTD-2315E11.1	0.601918	0.00571844	0.0200814
ENSG00000183578	790	OK	-0.161704	0.402973	0.525558	-0.0434378	6.35207	0.0117244	0.688756	TNFAIP8L3	0.161704	0.528424	0.683199
ENSG00000068400	791	OK	-1.35454	18.361	1.82761e-05	-0.0473323	6.73546	0.0094515	0.00071946	GRIPAP1	1.35454	3.27325e-07	6.0864e-06
ENSG00000167306	792	OK	-0.516696	3.34747	0.0673085	-0.0595095	9.26009	0.00234201	0.173549	MYO5B	0.516696	0.0722529	0.152567
ENSG00000099998	793	OK	0.939969	8.72057	0.0031464	-0.0521846	8.33774	0.00388299	0.0200053	GGT5	0.939969	0.00247769	0.0101834
ENSG00000137460	794	OK	-0.00409916	0.000334399	0.98541	-0.0407619	5.87897	0.0153228	0.992174	FHDC1	0.00409916	1	1
ENSG00000166803	795	OK	0.566901	4.73361	0.0295787	-0.0549497	9.17712	0.0024506	0.0965814	KIAA0101	0.566901	0.00179028	0.00781779
ENSG00000142168	796	OK	0.204042	0.864411	0.352507	-0.0379738	5.0449	0.0246986	0.535909	SOD1	0.204042	0.206678	0.342133
ENSG00000271555	797	OK	0.391632	3.26255	0.0708787	-0.0449211	6.84289	0.00889947	0.179629	CTD-3214K23.1	0.391632	0.00015255	0.00104796
ENSG00000146540	798	OK	0.11582	0.391692	0.531411	-0.0385809	5.13851	0.0234007	0.692771	C7orf50	0.11582	0.58606	0.733493
ENSG00000120158	799	OK	0.449494	2.95448	0.0856398	-0.049315	7.82699	0.00514718	0.204737	RCL1	0.449494	0.0322005	0.0804595
ENSG00000184056	800	OK	-0.689601	7.60463	0.00582185	-0.0474271	7.48901	0.00620766	0.03069	VPS33B	0.689601	0.00581948	0.020372
ENSG00000238039	801	OK	-0.35361	1.73062	0.188331	-0.0450967	7.05346	0.00791121	0.352543	AF011889.2	0.35361	0.0198062	0.0546691
ENSG00000248161	802	OK	0.255556	1.35631	0.244179	-0.0421194	6.31132	0.0119969	0.419387	RP11-499E18.1	0.255556	0.152402	0.271969
ENSG00000253878	803	OK	-0.0927008	0.147802	0.700645	-0.039255	5.33434	0.0209093	0.819424	RP11-347C18.3	0.0927008	1	1
ENSG00000160972	804	OK	0.510314	3.8051	0.0510968	-0.0430765	6.1966	0.0127996	0.142805	PPP1R16A	0.510314	0.060359	0.132443
ENSG00000153130	805	OK	-0.937273	10.7519	0.00104173	-0.0735218	13.0861	0.000297487	0.00933847	SCOC	0.937273	4.12741e-09	1.48412e-07
ENSG00000260484	806	OK	-0.774987	6.01728	0.0141664	-0.0416762	5.8086	0.015948	0.0576871	RP11-1081M5.2	0.774987	0.0293	0.0746026
ENSG00000185960	807	OK	0.825178	8.28454	0.0039984	-0.0325664	3.17706	0.0746791	0.0238273	SHOX	0.825178	0.000255302	0.00158797
ENSG00000130703	808	OK	0.0172323	0.00940452	0.922745	-0.0412479	6.02497	0.0141049	0.957198	OSBPL2	0.0172323	1	1
ENSG00000225218	809	OK	0.605236	5.78812	0.0161348	-0.0540161	8.88829	0.00287006	0.0631995	AP001628.6	0.605236	0.0173469	0.0491361
ENSG00000233056	810	OK	-0.452894	2.71749	0.099254	-0.0316371	3.34009	0.067611	0.227465	ERVH48-1	0.452894	0.0380332	0.0917327
ENSG00000151835	811	OK	-0.157667	0.50006	0.479474	-0.0424	6.38549	0.0115057	0.649531	SACS	0.157667	0.452256	0.611605
ENSG00000140006	812	OK	0.0982279	0.160909	0.688321	-0.0401141	5.77452	0.0162602	0.810651	WDR89	0.0982279	0.658653	0.797258
ENSG00000164849	813	OK	1.04462	8.41833	0.00371458	-0.0683726	12.0239	0.00052523	0.0226131	GPR146	1.04462	3.09142e-05	0.000276843
ENSG00000250361	814	OK	-0.301197	1.74189	0.1869	-0.0465242	7.30454	0.00687806	0.351073	GYPB	0.301197	0.17637	0.303316
ENSG00000124222	815	OK	0.119088	0.238466	0.625316	-0.0432555	6.07639	0.0137001	0.766588	STX16	0.119088	1	1
ENSG00000126821	816	OK	-0.26768	0.982852	0.321496	-0.0453136	6.7902	0.00916598	0.504691	SGPP1	0.26768	0.124521	0.232915
ENSG00000205755	817	OK	0.210212	0.929994	0.334864	-0.0425129	6.34612	0.0117639	0.518504	CRLF2	0.210212	0.444353	0.603343
ENSG00000144659	818	OK	0.816911	5.62883	0.0176675	-0.0322467	3.3926	0.0654898	0.067444	SLC25A38	0.816911	0.0132718	0.0395411
ENSG00000109654	819	OK	-0.712986	7.04734	0.00793831	-0.0430445	5.69199	0.0170425	0.0382625	TRIM2	0.712986	1.42174e-05	0.000144626
ENSG00000088854	820	OK	-1.1113	13.2277	0.00027584	-0.0144143	0.529633	0.466761	0.00391556	C20orf194	1.1113	4.2655e-05	0.000360347
ENSG00000132164	821	OK	-0.00142516	3.3328e-05	0.995394	-0.0406786	5.32286	0.0210475	0.997934	SLC6A11	0.00142516	1	1
ENSG00000237807	822	OK	-0.0428524	0.0426561	0.836374	-0.0407556	5.95941	0.0146389	0.906389	RP11-400K9.4	0.0428524	0.900154	1
ENSG00000164125	823	OK	-0.147014	0.442979	0.505688	-0.041771	6.23264	0.0125416	0.672447	FAM198B	0.147014	0.427726	0.587281
ENSG00000134508	824	OK	0.230979	0.841016	0.359106	-0.0439703	6.6364	0.00999158	0.541852	CABLES1	0.230979	0.363965	0.521367
ENSG00000260955	825	OK	0.285262	1.86812	0.171691	-0.0404082	5.71991	0.0167735	0.330815	RP11-30L15.6	0.285262	0.0829798	0.169964
ENSG00000168028	826	OK	0.753748	6.95583	0.00835465	-0.0421349	5.82564	0.0157942	0.0396421	RPSA	0.753748	0.0214074	0.0582984
ENSG00000156304	827	OK	0.361221	1.3026	0.253739	-0.0508671	7.29454	0.00691645	0.430949	SCAF4	0.361221	0.054584	0.12245
ENSG00000177710	828	OK	0.273748	1.24567	0.264381	-0.0414809	6.17302	0.0129713	0.44239	SLC35G5	0.273748	0.103354	0.201707
ENSG00000127863	829	OK	0.00213993	5.62867e-05	0.994014	-0.0404372	5.96567	0.014587	0.997398	TNFRSF19	0.00213993	1	1
ENSG00000253773	830	OK	-0.0942599	0.167171	0.682639	-0.0392405	5.43543	0.0197323	0.806381	C8orf37-AS1	0.0942599	1	1
ENSG00000184608	831	OK	0.233515	1.47631	0.224352	-0.0460541	7.07082	0.00783492	0.39669	FAM167A-AS1	0.233515	0.077396	0.161066
ENSG00000147099	832	OK	0.606357	6.38801	0.0114894	-0.0302342	2.79441	0.0945933	0.0497513	HDAC8	0.606357	0.0026315	0.0106808
ENSG00000100014	833	OK	0.65944	5.06668	0.02439	-0.0446716	6.62981	0.0100286	0.0842622	SPECC1L	0.65944	0.0112357	0.0345774
ENSG00000167081	834	OK	0.286468	2.41585	0.120113	-0.0471237	7.38821	0.00656528	0.259758	PBX3	0.286468	0.0881564	0.178324
ENSG00000100982	835	OK	0.121149	0.283238	0.594587	-0.0423926	6.29901	0.0120806	0.743286	PCIF1	0.121149	1	1
ENSG00000251259	836	OK	0.214869	0.890896	0.345235	-0.0418538	6.21276	0.0126833	0.528877	AC004069.2	0.214869	0.348201	0.504656
ENSG00000154319	837	OK	0.10324	0.232464	0.629703	-0.0424063	6.2806	0.0122066	0.769892	FAM167A	0.10324	0.567749	0.717485
ENSG00000137869	838	OK	0.0597103	0.0716606	0.788934	-0.041379	6.00637	0.0142543	0.877087	CYP19A1	0.0597103	1	1
ENSG00000133742	839	OK	-0.0232561	0.0114362	0.914837	-0.040407	5.82744	0.015778	0.953182	CA1	0.0232561	0.788479	0.915326
ENSG00000237989	840	OK	0.566815	5.32297	0.0210462	-0.0393801	5.14123	0.0233641	0.0759477	AP001046.5	0.566815	0.00100195	0.00489059
ENSG00000164850	841	OK	2.08824	20.8171	5.05288e-06	-0.0510605	6.64902	0.00992103	0.000339604	GPER1	2.08824	5.31993e-07	9.14535e-06
ENSG00000151617	842	OK	0.312448	1.88508	0.169758	-0.039572	5.40039	0.0201322	0.328368	EDNRA	0.312448	0.142358	0.258045
ENSG00000096968	843	OK	0.517035	4.9686	0.0258116	-0.0440647	6.50273	0.0107709	0.0876063	JAK2	0.517035	0.000289056	0.00175263
ENSG00000271869	844	OK	0.766099	6.72597	0.00950188	-0.0361723	4.33438	0.03735	0.0434269	RP11-51J9.5	0.766099	0.00213716	0.00902013
ENSG00000122547	845	OK	-0.268019	0.524534	0.468914	-0.0371981	4.745	0.0293835	0.64109	EEPD1	0.268019	0.341534	0.497445
ENSG00000270077	846	OK	0.290537	1.31648	0.251226	-0.0421379	6.35576	0.0117001	0.42795	KB-1958F4.1	0.290537	0.207937	0.343571
ENSG00000260640	847	OK	0.134728	0.362645	0.547041	-0.0400996	5.83487	0.0157116	0.704603	KB-1000E4.2	0.134728	0.5002	0.657301
ENSG00000272375	848	OK	0.181722	0.647388	0.421048	-0.0376864	4.85147	0.0276227	0.598562	RP11-51J9.6	0.181722	0.505482	0.662107
ENSG00000245479	849	OK	-0.399098	2.64972	0.103568	-0.0465815	7.38338	0.00658293	0.23442	RP11-387D10.3	0.399098	0.0418695	0.0993376
ENSG00000259704	850	OK	0.144206	0.35944	0.548817	-0.0405018	5.88913	0.0152346	0.706107	CTD-3094K11.1	0.144206	0.726043	0.858084
ENSG00000027001	851	OK	-0.325365	1.67188	0.196007	-0.0451154	6.85594	0.00883471	0.362015	MIPEP	0.325365	0.374431	0.532792
ENSG00000258555	852	OK	-1.0506	10.0763	0.00150188	-0.060436	10.4616	0.00121885	0.0120122	SPECC1L-ADORA2A	1.0506	1.42432e-05	0.00014468
ENSG00000121211	853	OK	0.0799497	0.0979882	0.754257	-0.0401598	5.76003	0.0163948	0.853615	MND1	0.0799497	1	1
ENSG00000103671	854	OK	0.990616	11.4352	0.000720675	-0.053621	8.51428	0.0035237	0.00720583	TRIP4	0.990616	0.000297736	0.00179498
ENSG00000178381	855	OK	0.537902	4.2225	0.0398913	-0.0310088	3.18176	0.0744645	0.11977	ZFAND2A	0.537902	0.0202179	0.0556025
ENSG00000136573	856	OK	0.0197143	0.00912828	0.923884	-0.0409456	6.05233	0.0138879	0.957943	BLK	0.0197143	1	1
ENSG00000128271	857	OK	0.0805992	0.0898625	0.764352	-0.0424918	5.90096	0.0151327	0.860846	ADORA2A	0.0805992	0.534972	0.689052
ENSG00000260585	858	OK	-0.0542429	0.0576806	0.8102	-0.0417825	6.04344	0.013958	0.89051	RP13-192B19.2	0.0542429	1	1
ENSG00000092445	859	OK	-0.435739	3.33334	0.0678888	-0.0436191	6.4872	0.0108654	0.174471	TYRO3	0.435739	0.00372319	0.0142053
ENSG00000164124	860	OK	-0.441659	1.26283	0.261116	-0.0329698	3.42006	0.0644085	0.439272	TMEM144	0.441659	0.149582	0.268088
ENSG00000153132	861	OK	-0.287963	1.29899	0.254397	-0.0471881	7.23966	0.00713103	0.431711	CLGN	0.287963	0.139476	0.253996
ENSG00000254267	862	OK	0.0762597	0.12849	0.720002	-0.0404124	5.89844	0.0151543	0.831991	KB-1458E12.1	0.0762597	0.669554	0.807453
ENSG00000142149	863	OK	-1.33827	16.5369	4.77134e-05	-0.0911587	16.3346	5.30851e-05	0.00126531	HUNK	1.33827	1.07695e-06	1.66853e-05
ENSG00000198026	864	OK	-0.193589	0.768381	0.380718	-0.0401203	5.80219	0.0160063	0.562172	ZNF335	0.193589	0.425907	0.585314
ENSG00000181004	865	OK	-0.391563	2.42777	0.119202	-0.0527703	8.21562	0.00415314	0.258558	BBS12	0.391563	0.064171	0.139079
ENSG00000259953	866	OK	-0.713203	6.26848	0.0122904	-0.0596961	10.1113	0.00147362	0.0521888	RP11-4O1.2	0.713203	0.0198858	0.054862
ENSG00000205863	867	OK	0.0282814	0.0159252	0.899577	-0.0405398	5.98349	0.0144404	0.944679	C1QTNF9B	0.0282814	0.935587	1
ENSG00000170004	868	OK	-0.585837	4.50473	0.0338013	-0.0531866	8.81667	0.00298491	0.106324	CHD3	0.585837	0.0123737	0.037427
ENSG00000198223	869	OK	0.970142	11.8003	0.00059222	-0.0371742	4.29463	0.0382329	0.00636869	CSF2RA	0.970142	0.00232452	0.00967019
ENSG00000004660	870	OK	-0.244231	0.880169	0.348155	-0.0447714	6.76937	0.00927355	0.531718	CAMKK1	0.244231	0.327547	0.482751
ENSG00000259347	871	OK	0.0709434	0.0935004	0.759773	-0.0419087	5.65681	0.0173877	0.857422	RP11-798K3.2	0.0709434	0.540336	0.693563
ENSG00000157103	872	OK	-0.65827	6.09162	0.0135824	-0.0510485	8.59502	0.00337083	0.0559362	SLC6A1	0.65827	0.00402292	0.0151658
ENSG00000180357	873	OK	0.209766	0.636698	0.424909	-0.0453602	6.66069	0.00985625	0.601749	ZNF609	0.209766	0.0705057	0.149773
ENSG00000104691	874	OK	-0.587532	4.47661	0.0343618	-0.0523001	8.20804	0.00417051	0.107703	UBXN8	0.587532	0.00390074	0.0147736
ENSG00000260878	875	OK	0.236056	0.796483	0.372147	-0.0348787	3.72101	0.0537318	0.553494	RP11-320H14.1	0.236056	0.331738	0.487232
ENSG00000159055	876	OK	0.0346557	0.0201589	0.887094	-0.0401034	5.64069	0.0175483	0.936215	MIS18A	0.0346557	0.535933	0.689825
ENSG00000100024	877	OK	0.522485	5.32174	0.021061	-0.0424481	5.91033	0.0150523	0.0759624	UPB1	0.522485	0.0179668	0.050527
ENSG00000259673	878	OK	0.302873	1.81771	0.177586	-0.042699	6.34442	0.0117751	0.338712	IQCH-AS1	0.302873	0.23583	0.377382
ENSG00000248319	879	OK	-0.17793	0.63088	0.427033	-0.0422404	6.38659	0.0114986	0.603586	RP11-205M3.3	0.17793	0.47287	0.631856
ENSG00000138685	880	OK	0.839133	10.7084	0.00106647	-0.0655334	11.5508	0.0006772	0.00949027	FGF2	0.839133	0.000520059	0.00283363
ENSG00000130706	881	OK	0.361549	2.26594	0.132246	-0.0393658	5.47253	0.0193177	0.277558	ADRM1	0.361549	0.153504	0.273566
ENSG00000271722	882	OK	0.150997	0.437094	0.508528	-0.0386562	5.23972	0.0220768	0.674544	RP11-446E9.2	0.150997	0.588413	0.735656
ENSG00000260918	883	OK	0.122144	0.252326	0.615442	-0.0390878	5.31282	0.0211691	0.759185	RP11-731J8.2	0.122144	0.661489	0.800005
ENSG00000270964	884	OK	-0.858031	6.66116	0.00985367	-0.040928	5.16333	0.0230686	0.0445635	RP11-502I4.3	0.858031	1.46333e-05	0.000148243
ENSG00000196814	885	OK	-0.344458	0.70316	0.401724	-0.0349913	3.90904	0.048027	0.581393	MVB12B	0.344458	0.37248	0.530586
ENSG00000186417	886	OK	-1.1083	7.91236	0.00490983	-0.0372441	4.227	0.0397857	0.0273862	GLDN	1.1083	0.000471841	0.00260781
ENSG00000172361	887	OK	0.149106	0.769248	0.38045	-0.0445235	6.5177	0.0106806	0.561966	CFAP53	0.149106	0.320637	0.475111
ENSG00000151552	888	OK	0.271835	1.01744	0.313128	-0.0463969	6.9422	0.00841856	0.496351	QDPR	0.271835	0.281547	0.431467
ENSG00000107014	889	OK	0.149304	0.402602	0.525749	-0.0433369	6.34008	0.011804	0.688909	RLN2	0.149304	0.477935	0.636495
ENSG00000259959	890	OK	-0.340972	1.70262	0.191946	-0.0409928	6.20499	0.012739	0.357037	RP11-121C2.2	0.340972	0.119206	0.225477
ENSG00000228623	891	OK	0.0871941	0.108844	0.741464	-0.0389006	4.93643	0.0262963	0.845574	ZNF883	0.0871941	0.630798	0.773544
ENSG00000254995	892	OK	-1.27364	15.7862	7.09179e-05	-0.0310116	2.73395	0.098236	0.00164266	STX16-NPEPL1	1.27364	2.26576e-10	1.25619e-08
ENSG00000226287	893	OK	0.0627372	0.0920056	0.761643	-0.039811	5.51102	0.018897	0.858754	TMEM191A	0.0627372	1	1
ENSG00000170262	894	OK	0.700528	4.60084	0.0319563	-0.0370454	4.70903	0.0300046	0.102097	MRAP	0.700528	0.0145692	0.0426956
ENSG00000107018	895	OK	0.0279194	0.018138	0.892867	-0.0402658	5.92516	0.0149262	0.940189	RLN1	0.0279194	1	1
ENSG00000225684	896	OK	0.321112	1.17786	0.277792	-0.0462784	7.01769	0.00807084	0.457991	FAM225B	0.321112	0.207696	0.343333
ENSG00000259410	897	OK	-0.167453	0.46733	0.494218	-0.039989	5.78892	0.0161275	0.662457	RP11-34F13.3	0.167453	0.573181	0.72224
ENSG00000245719	898	OK	0.316419	2.19159	0.138766	-0.0399984	5.54638	0.0185189	0.286585	RP11-34F13.2	0.316419	0.112878	0.216347
ENSG00000134490	899	OK	-1.48928	21.666	3.245e-06	-0.082699	15.1065	0.000101611	0.000269513	TMEM241	1.48928	7.4412e-06	8.43216e-05
ENSG00000231528	900	OK	0.240249	0.440793	0.50674	-0.0443865	6.21755	0.012649	0.673345	FAM225A	0.240249	0.41133	0.570988
ENSG00000205693	901	OK	-0.0765006	0.145292	0.703076	-0.0408323	6.06557	0.0137842	0.820898	MANSC4	0.0765006	1	1
ENSG00000272343	902	OK	0.462568	4.07887	0.0434228	-0.0400687	5.45109	0.0195561	0.127358	RP11-140I16.3	0.462568	0.0598954	0.131562
ENSG00000107020	903	OK	-0.324715	1.74812	0.186113	-0.0441254	6.58909	0.0102606	0.349905	PLGRKT	0.324715	0.267237	0.415094
ENSG00000167701	904	OK	0.0958633	0.188685	0.664013	-0.0416489	6.22651	0.0125851	0.793228	GPT	0.0958633	1	1
ENSG00000253230	905	OK	-0.129165	0.400842	0.526655	-0.040556	5.98186	0.0144538	0.689669	LINC00599	0.129165	0.554706	0.706527
ENSG00000237476	906	OK	-0.0638194	0.0976696	0.754644	-0.041636	6.18795	0.0128623	0.853818	XXbac-B135H6.15	0.0638194	1	1
ENSG00000272829	907	OK	0.374909	2.85653	0.0910038	-0.0399989	5.52601	0.0187357	0.213725	XXbac-B135H6.18	0.374909	0.0521264	0.118134
ENSG00000258647	908	OK	1.50156	15.3075	9.13509e-05	-0.0658593	11.1631	0.000834382	0.00196528	LINC00930	1.50156	0.000239184	0.00150474
ENSG00000258676	909	OK	-0.0262136	0.0127891	0.90996	-0.0401946	5.52672	0.0187281	0.950301	RP11-386M24.3	0.0262136	1	1
ENSG00000260337	910	OK	0.790219	8.27271	0.00402455	-0.0533129	8.72842	0.00313288	0.0238823	RP11-386M24.6	0.790219	0.00926227	0.0296591
ENSG00000258770	911	OK	-0.0553778	0.0659777	0.797286	-0.0416994	6.1025	0.0134991	0.882221	CTD-2007A10.1	0.0553778	1	1
ENSG00000138867	912	OK	0.0905331	0.108161	0.742247	-0.0429062	5.65542	0.0174015	0.845983	GUCD1	0.0905331	0.835542	0.959598
ENSG00000197037	913	OK	-0.593578	5.04593	0.0246838	-0.0374967	4.91204	0.0266702	0.0849906	ZSCAN25	0.593578	0.00840391	0.0274031
ENSG00000164168	914	OK	0.0231568	0.0106602	0.917766	-0.0406221	5.99169	0.0143734	0.954403	TMEM184C	0.0231568	1	1
ENSG00000258807	915	OK	-0.41756	3.3111	0.0688136	-0.0503036	8.29696	0.00397114	0.176121	RP11-1152H15.1	0.41756	0.00375229	0.0142957
ENSG00000215440	916	OK	0.120709	0.35246	0.552724	-0.0418961	6.30471	0.0120418	0.709162	NPEPL1	0.120709	0.642801	0.783939
ENSG00000273081	917	OK	0.122565	0.23355	0.628904	-0.0368923	3.94395	0.0470402	0.769205	RP4-813F11.4	0.122565	0.679986	0.816553
ENSG00000142207	918	OK	-0.381946	2.06021	0.151189	-0.0368491	4.72212	0.029777	0.303511	URB1	0.381946	0.00150177	0.00677797
ENSG00000121210	919	OK	0.22358	0.747655	0.38722	-0.0441488	6.57854	0.0103215	0.56801	KIAA0922	0.22358	0.427539	0.587104
ENSG00000182957	920	OK	0.292931	1.42441	0.23268	-0.0502324	7.30251	0.00688585	0.406916	SPATA13	0.292931	0.196969	0.329564
ENSG00000258946	921	OK	0.359939	2.59262	0.107363	-0.0449086	6.82983	0.00896478	0.240185	RP11-58E21.4	0.359939	0.0408242	0.0973242
ENSG00000108700	922	OK	0.102623	0.262896	0.608138	-0.0409576	6.01071	0.0142193	0.753686	CCL8	0.102623	1	1
ENSG00000120217	923	OK	-0.0510839	0.0378166	0.845812	-0.0416452	5.86498	0.015445	0.911765	CD274	0.0510839	1	1
ENSG00000088812	924	OK	-1.04217	12.3011	0.000452688	-0.0744046	13.5689	0.000229965	0.00532046	ATRN	1.04217	2.6178e-05	0.000241684
ENSG00000232021	925	OK	-0.202873	0.751539	0.385989	-0.0433732	6.60149	0.0101894	0.566912	LEF1-AS1	0.202873	0.455005	0.614116
ENSG00000261797	926	OK	0.295059	1.63737	0.200686	-0.0448221	6.90304	0.00860494	0.368409	RP11-744I24.3	0.295059	0.153459	0.273509
ENSG00000258929	927	OK	0.257718	1.0554	0.304266	-0.0424402	6.31531	0.01197	0.486932	RP11-58E21.3	0.257718	0.389414	0.548413
ENSG00000164877	928	OK	0.260415	0.76119	0.382956	-0.0476198	6.75891	0.00932805	0.563943	MICALL2	0.260415	0.300424	0.452775
ENSG00000136944	929	OK	1.17917	13.3975	0.000251955	-0.0364216	3.93152	0.047389	0.0037031	LMX1B	1.17917	0.000128903	0.000913053
ENSG00000260361	930	OK	0.0668431	0.0667793	0.796085	-0.0411736	6.06951	0.0137535	0.881317	CTD-2313J17.5	0.0668431	1	1
ENSG00000258867	931	OK	0.134641	0.371326	0.542283	-0.0404881	5.84752	0.015599	0.700652	LINC01146	0.134641	0.677365	0.814183
ENSG00000258922	932	OK	-0.516259	2.36863	0.123795	-0.0352786	4.12654	0.0422155	0.265049	CTD-2313J17.1	0.516259	0.119921	0.226425
ENSG00000272576	933	OK	-0.275215	1.31192	0.252047	-0.0480103	7.31822	0.0068259	0.428902	RP11-365H22.2	0.275215	0.237056	0.378942
ENSG00000272888	934	OK	0.342532	1.95455	0.162097	-0.0414436	6.17986	0.0129213	0.318171	AC013394.2	0.342532	0.194562	0.326593
ENSG00000163793	935	OK	-1.52236	24.7915	6.38791e-07	-0.0665978	11.7456	0.000609879	0.000101721	DNAJC5G	1.52236	3.34195e-09	1.23819e-07
ENSG00000248866	936	OK	-0.944687	13.9452	0.000188213	-0.0504375	7.68931	0.00555489	0.00307811	USP46-AS1	0.944687	0.000109936	0.000800392
ENSG00000163655	937	OK	-0.73936	6.99105	0.00819183	-0.0547599	9.11016	0.00254193	0.0390666	GMPS	0.73936	0.000155527	0.0010629
ENSG00000170917	938	OK	0.0741052	0.0993636	0.752595	-0.0418775	5.97557	0.0145054	0.852383	NUDT6	0.0741052	0.731853	0.863006
ENSG00000110958	939	OK	0.750283	4.54274	0.0330587	-0.0332761	3.80985	0.0509521	0.104547	PTGES3	0.750283	0.0176496	0.0497967
ENSG00000260120	940	OK	0.192929	0.835953	0.360557	-0.0439883	6.64317	0.00995369	0.543234	RP11-177B4.2	0.192929	0.349819	0.506487
ENSG00000226950	941	OK	2.32722	30.3259	3.65223e-08	-0.0778961	11.5357	0.000682712	1.86122e-05	DANCR	2.32722	5.30687e-14	8.71272e-12
ENSG00000165046	942	OK	-0.0377819	0.0519045	0.819782	-0.0410191	6.07754	0.0136911	0.896445	LETM2	0.0377819	0.923653	1
ENSG00000006459	943	OK	0.156279	0.597833	0.439406	-0.0407879	5.94968	0.0147199	0.615692	KDM7A	0.156279	0.29524	0.446715
ENSG00000230054	944	OK	0.409142	2.0299	0.15423	-0.0412449	6.02945	0.0140692	0.307488	RP11-402G3.5	0.409142	0.167082	0.291248
ENSG00000261451	945	OK	0.0694646	0.130542	0.717871	-0.0410429	6.01845	0.0141571	0.830717	RP11-981G7.1	0.0694646	0.654935	0.794209
ENSG00000100028	946	OK	0.368806	2.51309	0.112904	-0.0362844	4.47014	0.0344921	0.248694	SNRPD3	0.368806	0.260064	0.406997
ENSG00000197646	947	OK	0.615058	3.67672	0.0551774	-0.0497421	7.75997	0.00534169	0.150768	PDCD1LG2	0.615058	0.00330588	0.0128752
ENSG00000260657	948	OK	-0.154123	0.382513	0.536261	-0.0380265	4.94112	0.0262251	0.696436	RP11-315D16.4	0.154123	1	1
ENSG00000261646	949	OK	-0.331416	1.70578	0.191534	-0.0378189	5.12344	0.0236048	0.356583	RP11-489G11.3	0.331416	0.0308661	0.0777305
ENSG00000129055	950	OK	-0.270554	1.13482	0.286749	-0.0483464	7.16638	0.00742824	0.467662	ANAPC13	0.270554	0.0446023	0.104241
ENSG00000185291	951	OK	0.805345	6.50099	0.0107814	-0.0594276	9.82551	0.00172108	0.047462	IL3RA	0.805345	0.00399294	0.0150716
ENSG00000154328	952	OK	0.14023	0.508523	0.475779	-0.0392415	5.50716	0.0189387	0.646552	NEIL2	0.14023	0.450785	0.609887
ENSG00000185518	953	OK	-1.35138	16.9854	3.76682e-05	-0.0952011	17.4153	3.00396e-05	0.00109662	SV2B	1.35138	4.94959e-10	2.42656e-08
ENSG00000230601	954	OK	-0.103776	0.110047	0.740091	-0.038403	4.86592	0.0273922	0.844597	RP11-402G3.3	0.103776	1	1
ENSG00000119715	955	OK	0.114959	0.177395	0.673622	-0.0428156	6.13778	0.0132323	0.79966	ESRRB	0.114959	0.82005	0.944469
ENSG00000250302	956	OK	-0.118241	0.284733	0.593616	-0.0420795	6.29833	0.0120852	0.742379	RP11-752D24.3	0.118241	0.84688	0.970671
ENSG00000234492	957	OK	-0.65035	5.59102	0.0180527	-0.0349156	4.01311	0.0451479	0.0684092	RPL34-AS1	0.65035	0.0109436	0.0338803
ENSG00000166225	958	OK	0.12478	0.331776	0.564615	-0.0419788	6.27722	0.01223	0.718758	FRS2	0.12478	0.345552	0.501917
ENSG00000256073	959	OK	0.647754	7.37849	0.00660087	-0.0312965	3.16936	0.0750317	0.0335493	URB1-AS1	0.647754	0.00550385	0.0194796
ENSG00000169155	960	OK	-0.24171	1.14338	0.28494	-0.036392	4.55557	0.0328119	0.465643	ZBTB43	0.24171	0.251874	0.396789
ENSG00000253641	961	OK	-0.901877	5.97307	0.014526	-0.0400879	5.6926	0.0170366	0.0585822	RP11-981G7.2	0.901877	4.11389e-06	5.22083e-05
ENSG00000240654	962	OK	-0.126903	0.23556	0.627431	-0.0398927	5.70405	0.0169258	0.768291	C1QTNF9	0.126903	0.727589	0.85924
ENSG00000165959	963	OK	0.376165	2.01595	0.155654	-0.0497267	7.69712	0.0055309	0.309278	CLMN	0.376165	0.0941746	0.18781
ENSG00000173401	964	OK	-0.422892	3.06803	0.079846	-0.0401557	5.65605	0.0173952	0.195025	GLIPR1L1	0.422892	0.00449981	0.0165799
ENSG00000246774	965	OK	-0.77739	9.22125	0.00239222	-0.0384442	5.03422	0.0248512	0.0164115	AC004051.2	0.77739	0.00749098	0.0249963
ENSG00000253678	966	OK	-0.55443	3.86471	0.0493116	-0.0430588	6.40742	0.0113644	0.139101	RP11-981G7.3	0.55443	0.0659642	0.142145
ENSG00000212766	967	OK	-1.0829	13.0009	0.000311336	-0.0583685	10.0312	0.00153914	0.00417064	LINC00277	1.0829	6.35471e-06	7.43982e-05
ENSG00000056291	968	OK	-0.994903	10.941	0.000940575	-0.0498194	7.01595	0.00807869	0.00871792	NPFFR2	0.994903	0.000257314	0.00159673
ENSG00000092108	969	OK	0.0270039	0.00694182	0.933599	-0.039538	3.63392	0.0566134	0.963538	SCFD1	0.0270039	1	1
ENSG00000163728	970	OK	-0.466195	3.39065	0.0655673	-0.0420332	6.05051	0.0139023	0.170303	TTC14	0.466195	0.0316384	0.0794017
ENSG00000241472	971	OK	-0.393476	2.37056	0.123642	-0.0396469	5.52077	0.018792	0.264882	PTPRG-AS1	0.393476	0.0524594	0.118744
ENSG00000259222	972	OK	0.136521	0.52673	0.467985	-0.040598	5.97457	0.0145136	0.640564	RP11-809H16.5	0.136521	0.699363	0.83381
ENSG00000087448	973	OK	-1.14087	14.6819	0.00012726	-0.0737454	12.9858	0.000313855	0.00241893	KLHL42	1.14087	3.89721e-08	1.01275e-06
ENSG00000179387	974	OK	0.264104	1.40837	0.235328	-0.0415269	6.16041	0.0130641	0.409936	ELMOD2	0.264104	0.124935	0.233499
ENSG00000249706	975	OK	0.040126	0.0427864	0.836128	-0.0405944	5.95585	0.0146685	0.90629	RP11-89B16.1	0.040126	1	1
ENSG00000261634	976	OK	0.00161566	3.029e-05	0.995609	-0.0410125	5.74782	0.0165091	0.997934	RP11-352D13.6	0.00161566	1	1
ENSG00000177125	977	OK	0.38684	2.79515	0.0945501	-0.045561	7.1141	0.00764801	0.219713	ZBTB34	0.38684	0.0961864	0.19085
ENSG00000166979	978	OK	1.34518	10.043	0.00152929	-0.05809	9.24241	0.00236473	0.0121306	EVA1C	1.34518	0.0137355	0.0406234
ENSG00000164169	979	OK	-0.168834	0.421753	0.516063	-0.0418773	6.1995	0.0127787	0.681046	PRMT9	0.168834	0.358478	0.51553
ENSG00000259504	980	OK	-0.0910241	0.134792	0.713515	-0.0419892	6.2111	0.0126951	0.828344	RP11-352D13.5	0.0910241	1	1
ENSG00000272650	981	OK	0.134989	0.344695	0.557131	-0.0403706	5.8846	0.0152739	0.712701	RP11-571I18.4	0.134989	0.630461	0.773254
ENSG00000169100	982	OK	0.0487239	0.0507998	0.821677	-0.0401511	5.69748	0.0169893	0.897859	SLC25A6	0.0487239	0.557827	0.709409
ENSG00000034533	983	OK	-0.900462	9.74289	0.00180018	-0.0502975	7.57826	0.00590764	0.0135631	ASTE1	0.900462	0.00248616	0.0102103
ENSG00000186297	984	OK	-0.358894	1.83118	0.175989	-0.0533247	7.85517	0.00506755	0.336395	GABRA5	0.358894	0.0909614	0.182725
ENSG00000102699	985	OK	0.582042	4.5976	0.0320168	-0.0571022	9.46144	0.00209836	0.102244	PARP4	0.582042	0.000570252	0.00306066
ENSG00000164879	986	OK	0.677039	7.57267	0.00592598	-0.0450715	6.33624	0.0118295	0.0310813	CA3	0.677039	2.70339e-05	0.000247322
ENSG00000223838	987	OK	0.264481	1.56802	0.210495	-0.0385172	5.12926	0.0235258	0.380284	AC007091.1	0.264481	0.10722	0.207703
ENSG00000196639	988	OK	0.345163	1.72655	0.188852	-0.0330823	3.4105	0.0647827	0.353205	HRH1	0.345163	0.152925	0.27274
ENSG00000176463	989	OK	0.0703771	0.0726542	0.787511	-0.0416944	5.64972	0.0174581	0.87612	SLCO3A1	0.0703771	1	1
ENSG00000114405	990	OK	-0.564052	4.18053	0.040891	-0.0629435	9.96946	0.00159158	0.122045	C3orf14	0.564052	0.000631106	0.00332327
ENSG00000170180	991	OK	0.569412	4.96564	0.0258557	-0.0408536	5.87236	0.0153804	0.0876863	GYPA	0.569412	0.0334932	0.0829891
ENSG00000145375	992	OK	0.438533	3.231	0.0722566	-0.0504105	8.11255	0.00439598	0.182073	SPATA5	0.438533	0.0269937	0.0700011
ENSG00000253948	993	OK	0.51887	5.11842	0.0236732	-0.0499873	8.12176	0.00437371	0.0824937	RP11-410L14.2	0.51887	0.0383568	0.0923764
ENSG00000068323	994	OK	0.126153	0.20956	0.647112	-0.043127	6.11796	0.0133815	0.781625	TFE3	0.126153	0.560836	0.711971
ENSG00000130702	995	OK	0.154305	0.619746	0.431142	-0.0434711	6.52456	0.0106395	0.607933	LAMA5	0.154305	0.409138	0.56884
ENSG00000256650	996	OK	-0.115833	0.238632	0.625196	-0.0382089	4.94965	0.0260959	0.766484	RERG-IT1	0.115833	0.322437	0.477045
ENSG00000127399	997	OK	0.491092	3.71365	0.0539693	-0.0325761	3.41127	0.0647526	0.148444	LRRC61	0.491092	0.0135485	0.0402332
ENSG00000249581	998	OK	0.256085	1.69093	0.193478	-0.0428691	6.48315	0.0108902	0.359025	CLRN2	0.256085	0.0918003	0.184026
ENSG00000112304	999	OK	0.613439	6.42229	0.0112697	-0.0408185	5.68933	0.0170683	0.0490656	ACOT13	0.613439	0.021099	0.0576811
ENSG00000272505	1000	OK	-1.63511	5.38227	0.0203424	-0.0460943	7.56036	0.00596659	0.0742046	RP11-981G7.6	1.63511	1.98176e-08	5.7182e-07
ENSG00000104093	1001	OK	-1.2552	17.0528	3.63547e-05	-0.0795316	14.5623	0.000135599	0.0010748	DMXL2	1.2552	1.17496e-08	3.70305e-07
ENSG00000159199	1002	OK	-0.186089	0.771483	0.379759	-0.0447863	6.80402	0.0090953	0.561381	ATP5G1	0.186089	0.168046	0.292348
ENSG00000172421	1003	OK	-0.25181	1.36995	0.241821	-0.0447603	6.88181	0.00870771	0.417129	EFCAB3	0.25181	0.247378	0.391103
ENSG00000135519	1004	OK	-0.494068	4.03307	0.0446167	-0.0472031	7.51088	0.00613274	0.129924	KCNH3	0.494068	0.00915885	0.0293902
ENSG00000180304	1005	OK	-0.174865	0.6213	0.430565	-0.0431253	6.47096	0.0109651	0.607404	OAZ2	0.174865	0.470719	0.629696
ENSG00000104267	1006	OK	0.241805	0.870171	0.350908	-0.044796	6.763	0.00930673	0.534437	CA2	0.241805	0.336322	0.491794
ENSG00000258857	1007	OK	0.265774	1.13113	0.287535	-0.0423436	6.39098	0.0114702	0.468647	RP11-247L20.3	0.265774	0.224409	0.363974
ENSG00000165097	1008	OK	0.794447	10.5746	0.0011465	-0.0518574	8.09811	0.00443114	0.0100008	KDM1B	0.794447	0.000143465	0.000997189
ENSG00000259113	1009	OK	0.280454	1.7743	0.18285	-0.0427969	6.50821	0.0107378	0.345705	RP11-406H23.2	0.280454	0.100255	0.196803
ENSG00000099246	1010	OK	-0.420718	2.60238	0.106703	-0.0496334	7.8437	0.00509981	0.239264	RAB18	0.420718	0.0130285	0.0389623
ENSG00000174099	1011	OK	0.195573	0.850387	0.356443	-0.0416705	6.14089	0.0132091	0.539568	MSRB3	0.195573	0.162182	0.285027
ENSG00000163590	1012	OK	-0.993884	11.2513	0.000795673	-0.0769771	13.987	0.000184075	0.00770771	PPM1L	0.993884	2.13383e-10	1.19241e-08
ENSG00000095564	1013	OK	0.116891	0.271413	0.602385	-0.0419368	6.23698	0.012511	0.7491	BTAF1	0.116891	0.600168	0.746497
ENSG00000253301	1014	OK	-0.453571	3.26451	0.0707942	-0.0521333	8.22899	0.00412265	0.179551	RP11-513O17.2	0.453571	0.00091146	0.00451234
ENSG00000087494	1015	OK	-0.720531	5.97718	0.0144922	-0.0709264	11.5623	0.000673037	0.0584947	PTHLH	0.720531	0.00241464	0.00997068
ENSG00000107036	1016	OK	-0.15547	0.461836	0.496767	-0.0418562	6.30298	0.0120535	0.664668	RIC1	0.15547	0.36293	0.520268
ENSG00000188707	1017	OK	-0.238853	1.00688	0.31565	-0.0428181	6.5314	0.0105986	0.498967	ZBED6CL	0.238853	0.200694	0.334639
ENSG00000254839	1018	OK	0.137664	0.373807	0.540936	-0.0410353	6.06712	0.0137721	0.699611	AF131215.6	0.137664	1	1
ENSG00000253824	1019	OK	0.0473068	0.0504629	0.82226	-0.0411776	6.10319	0.0134938	0.898264	KB-173C10.2	0.0473068	1	1
ENSG00000183770	1020	OK	0.683573	5.49454	0.0190759	-0.0413323	5.69319	0.0170309	0.0710533	FOXL2	0.683573	0.0236565	0.0631806
ENSG00000253842	1021	OK	0.28579	1.67353	0.195787	-0.0412944	6.05403	0.0138746	0.361798	KB-173C10.1	0.28579	0.199305	0.33271
ENSG00000269918	1022	OK	0.458809	3.6406	0.0563867	-0.0339952	3.70188	0.0543511	0.152908	AF131215.9	0.458809	0.0121487	0.036862
ENSG00000198879	1023	OK	0.296942	1.36606	0.24249	-0.0447149	6.88478	0.00869327	0.417841	SFMBT2	0.296942	0.126936	0.23632
ENSG00000233569	1024	OK	1.02075	11.7835	0.000597584	-0.0417489	5.32968	0.0209653	0.00640174	RP11-500B12.1	1.02075	2.05609e-07	4.11976e-06
ENSG00000270052	1025	OK	0.543947	3.45419	0.0630915	-0.0398032	5.39667	0.0201752	0.165571	WI2-80269A6.1	0.543947	0.0554745	0.124035
ENSG00000002549	1026	OK	0.334808	2.34067	0.126035	-0.0479541	7.61479	0.00578916	0.268422	LAP3	0.334808	0.0690165	0.147319
ENSG00000263154	1027	OK	0.0800057	0.119891	0.729152	-0.0424268	5.79808	0.0160437	0.838139	RP11-1055B8.2	0.0800057	0.606673	0.752184
ENSG00000184992	1028	OK	-0.794824	9.12233	0.00252508	-0.0638971	11.2699	0.000787729	0.0170804	BRI3BP	0.794824	5.90167e-05	0.000472022
ENSG00000270157	1029	OK	-0.14662	0.397976	0.528136	-0.0390185	5.34916	0.0207323	0.690487	RP5-894A10.6	0.14662	0.540146	0.693445
ENSG00000230876	1030	OK	-1.51354	14.9101	0.000112758	-0.0323097	3.00795	0.082857	0.00224344	LINC00486	1.51354	3.95226e-07	7.14205e-06
ENSG00000255310	1031	OK	-0.206374	0.843536	0.358387	-0.0398526	5.7013	0.0169524	0.54112	AF131215.2	0.206374	0.283208	0.433699
ENSG00000106538	1032	OK	1.25554	13.9779	0.000184971	-0.0478667	6.40624	0.011372	0.0030518	RARRES2	1.25554	8.15387e-05	0.000620075
ENSG00000169093	1033	OK	-0.33462	2.07139	0.150085	-0.043241	6.48415	0.010884	0.302038	ASMTL	0.33462	0.150826	0.269769
ENSG00000177663	1034	OK	0.659706	4.03877	0.0444663	-0.0567109	9.1986	0.00242201	0.129664	IL17RA	0.659706	0.0372762	0.0902667
ENSG00000242220	1035	OK	0.803832	8.14156	0.00432622	-0.0536087	8.65507	0.00326152	0.0251234	TCP10L	0.803832	0.0029055	0.0115841
ENSG00000272914	1036	OK	0.161543	0.454039	0.500423	-0.0408296	6.01109	0.0142162	0.667914	RP11-330O11.3	0.161543	0.456704	0.615692
ENSG00000264007	1037	OK	-0.381696	2.2081	0.137288	-0.039597	5.63113	0.0176443	0.28467	RP11-68I3.10	0.381696	0.044124	0.103325
ENSG00000167100	1038	OK	-0.0366809	0.0281036	0.866865	-0.0408266	6.03562	0.01402	0.923828	SAMD14	0.0366809	1	1
ENSG00000228512	1039	OK	0.187828	0.713387	0.398322	-0.0418275	6.28981	0.0121434	0.578604	RP11-281A20.2	0.187828	0.543992	0.696946
ENSG00000254936	1040	OK	0.0397964	0.0241325	0.876548	-0.0411677	5.93912	0.0148084	0.929254	AF131215.3	0.0397964	1	1
ENSG00000225331	1041	OK	0.100484	0.230471	0.631175	-0.0422525	6.23662	0.0125135	0.770985	AP001055.6	0.100484	0.675367	0.812467
ENSG00000236854	1042	OK	-0.201301	0.672751	0.412094	-0.0376029	4.81983	0.0281341	0.59095	AL121656.5	0.201301	0.150011	0.268698
ENSG00000272381	1043	OK	-0.407401	1.73941	0.187213	-0.0426284	6.37943	0.0115451	0.351413	RP11-192P3.4	0.407401	0.213236	0.350386
ENSG00000265625	1044	OK	1.27165	15.5627	7.98145e-05	-0.0697965	11.5351	0.000682941	0.00179257	RP11-68I3.11	1.27165	1.54196e-08	4.70563e-07
ENSG00000231901	1045	OK	0.38802	1.89608	0.168517	-0.0423841	6.42325	0.0112636	0.326625	RP11-281A20.1	0.38802	0.28936	0.440114
ENSG00000240764	1046	OK	-1.02683	13.563	0.00023069	-0.0621964	10.764	0.00103495	0.00348238	PCDHGC5	1.02683	0.00102194	0.00497669
ENSG00000260368	1047	OK	0.718582	7.64699	0.00568672	-0.0437242	6.00428	0.0142712	0.0302166	RP11-521I2.3	0.718582	0.00360089	0.0138359
ENSG00000237604	1048	OK	0.324259	1.56318	0.2112	-0.0454423	6.97207	0.00827916	0.381379	AP001056.1	0.324259	0.29306	0.44413
ENSG00000135919	1049	OK	0.224199	1.02059	0.312379	-0.0391299	5.40005	0.0201362	0.495686	SERPINE2	0.224199	0.428785	0.588354
ENSG00000237036	1050	OK	0.61661	6.58376	0.0102913	-0.0434993	6.1004	0.0135151	0.0459126	ZEB1-AS1	0.61661	0.0170677	0.0484747
ENSG00000152766	1051	OK	1.77442	19.8736	8.27335e-06	-0.0707023	10.5729	0.00114759	0.000440095	ANKRD22	1.77442	1.13241e-06	1.73667e-05
ENSG00000182923	1052	OK	-0.623366	5.8465	0.0156081	-0.0524415	8.43438	0.00368192	0.061751	CEP63	0.623366	0.000195157	0.00127529
ENSG00000248599	1053	OK	-0.0938685	0.0899441	0.764248	-0.0415618	6.14651	0.0131672	0.860796	FLJ42969	0.0938685	0.611639	0.756432
ENSG00000144026	1054	OK	-0.517905	3.01683	0.0824042	-0.029858	2.8561	0.0910281	0.199164	ZNF514	0.517905	0.0173725	0.0491822
ENSG00000156140	1055	OK	-0.43928	2.57269	0.108723	-0.0539729	8.34291	0.00387196	0.242459	ADAMTS3	0.43928	0.107355	0.207907
ENSG00000253395	1056	OK	-0.853381	10.2553	0.00136293	-0.0644383	11.2882	0.00078	0.0112449	KB-1460A1.1	0.853381	3.91891e-06	5.02717e-05
ENSG00000171509	1057	OK	-0.873984	11.5702	0.000670162	-0.063909	11.3766	0.000743755	0.00687663	RXFP1	0.873984	3.14197e-06	4.18777e-05
ENSG00000270012	1058	OK	0.102521	0.187604	0.664919	-0.0436506	5.78892	0.0161275	0.793799	LL0XNC01-7P3.1	0.102521	1	1
ENSG00000166831	1059	OK	0.627258	6.16023	0.0130654	-0.0399522	5.22021	0.0223259	0.0544484	RBPMS2	0.627258	0.00551487	0.0195102
ENSG00000107816	1060	OK	0.0872176	0.114754	0.734796	-0.0421229	5.75087	0.0164805	0.841612	LZTS2	0.0872176	1	1
ENSG00000164209	1061	OK	-0.766494	7.76078	0.00533929	-0.0678355	11.6287	0.000649409	0.0290696	SLC25A46	0.766494	5.15574e-06	6.26109e-05
ENSG00000136828	1062	OK	-1.01053	10.8524	0.000986677	-0.044938	6.30225	0.0120585	0.00903332	RALGPS1	1.01053	1.74466e-05	0.000171066
ENSG00000270076	1063	OK	0.847826	9.4104	0.00215758	-0.0443228	6.26461	0.0123173	0.0152879	AF131215.8	0.847826	0.000931155	0.0045916
ENSG00000253355	1064	OK	-0.897854	8.85075	0.00292969	-0.0595978	10.4305	0.00123954	0.0189807	KB-1460A1.2	0.897854	0.0135576	0.0402544
ENSG00000100985	1065	OK	3.98983	28.3425	1.01641e-07	-0.0458148	4.87504	0.0272478	3.58777e-05	MMP9	3.98983	2.53294e-07	4.92799e-06
ENSG00000153266	1066	OK	-0.37359	1.7856	0.181463	-0.0375223	4.66715	0.0307449	0.343864	FEZF2	0.37359	0.148835	0.266997
ENSG00000234390	1067	OK	-0.183259	0.606396	0.436148	-0.0417365	6.23298	0.0125392	0.612667	USP27X-AS1	0.183259	0.424459	0.583779
ENSG00000215117	1068	OK	-0.0625287	0.0818094	0.77486	-0.0407681	6.0182	0.0141591	0.867379	LINC00588	0.0625287	0.823464	0.947576
ENSG00000180638	1069	OK	0.152696	0.643607	0.422408	-0.0444765	6.4603	0.0110311	0.59977	SLC47A2	0.152696	0.437593	0.596959
ENSG00000253737	1070	OK	-0.939301	11.3749	0.000744416	-0.0531406	8.15893	0.00428496	0.00735697	KB-1460A1.3	0.939301	6.05682e-06	7.18849e-05
ENSG00000204335	1071	OK	-1.38681e-05	3.75536e-09	0.999951	-0.0408112	5.81064	0.0159295	0.999969	SP5	1.38681e-05	1	1
ENSG00000261087	1072	OK	1.19307	12.9156	0.000325862	-0.0606841	10.0503	0.00152324	0.00429822	KB-1460A1.5	1.19307	2.89122e-06	3.89524e-05
ENSG00000108819	1073	OK	-0.174864	0.459849	0.497695	-0.0396232	5.657	0.0173858	0.665446	PPP1R9B	0.174864	0.38157	0.540254
ENSG00000213639	1074	OK	0.187965	0.589347	0.442672	-0.036653	4.51963	0.033508	0.618671	PPP1CB	0.187965	0.413464	0.572823
ENSG00000223834	1075	OK	0.341135	2.23916	0.134554	-0.047908	7.39979	0.00652313	0.280913	RP11-472N13.2	0.341135	0.231013	0.371723
ENSG00000265590	1076	OK	0.25153	1.29827	0.254529	-0.0430741	6.56309	0.0104115	0.431806	AP000275.65	0.25153	0.317848	0.471805
ENSG00000269961	1077	OK	0.608945	5.85213	0.0155582	-0.051083	8.36752	0.00381986	0.0616131	CTD-2033C11.1	0.608945	0.0361339	0.0880441
ENSG00000206262	1078	OK	0.235272	0.966922	0.325449	-0.0452439	6.83702	0.00892876	0.508986	FOXL2NB	0.235272	0.104993	0.20432
ENSG00000204334	1079	OK	0.51962	5.22375	0.0222804	-0.0400504	5.12898	0.0235295	0.0789621		0.51962	0.00546709	0.0193787
ENSG00000237797	1080	OK	0.0424529	0.0375868	0.846275	-0.0399752	5.5866	0.0180983	0.912079	RP11-472N13.3	0.0424529	1	1
ENSG00000271882	1081	OK	-0.203822	0.716546	0.397279	-0.0447658	6.67429	0.00978132	0.577731	KB-1410C5.5	0.203822	0.471411	0.630412
ENSG00000167700	1082	OK	-0.148625	0.518328	0.471556	-0.0444313	6.63148	0.0100192	0.642971	MFSD3	0.148625	0.402636	0.561791
ENSG00000124562	1083	OK	0.443919	3.31826	0.0685142	-0.0382532	5.09203	0.0240361	0.175626	SNRPC	0.443919	0.0636533	0.138298
ENSG00000237921	1084	OK	0.151342	0.471785	0.492167	-0.0393633	5.45556	0.0195061	0.660642	AC004543.2	0.151342	0.828637	0.952649
ENSG00000100031	1085	OK	0.0517018	0.0461157	0.829966	-0.0415793	5.80642	0.0159677	0.902687	GGT1	0.0517018	1	1
ENSG00000228043	1086	OK	-0.0521222	0.042266	0.837114	-0.0397789	5.57344	0.0182349	0.906773	AC097721.2	0.0521222	1	1
ENSG00000253282	1087	OK	-0.356051	2.0951	0.147772	-0.0421492	6.30765	0.0120218	0.298804	KB-1410C5.3	0.356051	0.0168718	0.048015
ENSG00000255618	1088	OK	0.216275	0.981793	0.321757	-0.0376996	4.90232	0.0268207	0.505001	RP11-357K6.1	0.216275	0.097289	0.192479
ENSG00000260604	1089	OK	0.843726	9.5869	0.00195971	-0.0557605	9.47434	0.00208366	0.0143367	RP1-140K8.5	0.843726	3.0772e-05	0.000275802
ENSG00000243004	1090	OK	0.0573985	0.0537205	0.816711	-0.0386093	4.2003	0.0404167	0.894577	AC005062.2	0.0573985	1	1
ENSG00000089127	1091	OK	0.0927226	0.114043	0.735588	-0.0410353	6.07041	0.0137465	0.842246	OAS1	0.0927226	1	1
ENSG00000272795	1092	OK	-0.0986851	0.190861	0.662201	-0.0408151	5.97473	0.0145123	0.791981	RP11-602N24.3	0.0986851	0.751514	0.88135
ENSG00000232311	1093	OK	-0.26439	1.05124	0.305221	-0.0415468	6.13815	0.0132295	0.487974	RP1-249I4.2	0.26439	0.23263	0.373673
ENSG00000260059	1094	OK	-0.0701174	0.105501	0.745326	-0.0405683	5.97312	0.0145256	0.847758	RP11-231E19.1	0.0701174	1	1
ENSG00000079459	1095	OK	0.291913	0.692231	0.405407	-0.0419872	6.36943	0.0116103	0.584765	FDFT1	0.291913	0.634203	0.776269
ENSG00000197548	1096	OK	-0.532237	3.64647	0.0561881	-0.0547033	8.87385	0.00289284	0.15259	ATG7	0.532237	0.0670431	0.143963
ENSG00000237772	1097	OK	0.415818	1.99278	0.15805	-0.0376615	4.91337	0.0266496	0.312354	AC092620.3	0.415818	0.321294	0.475843
ENSG00000118514	1098	OK	0.0720139	0.0917611	0.76195	-0.0424211	5.82658	0.0157858	0.858912	ALDH8A1	0.0720139	0.977097	1
ENSG00000154265	1099	OK	-0.740342	5.28401	0.0215221	-0.0504209	8.18788	0.00421712	0.0771002	ABCA5	0.740342	0.000105483	0.000771546
ENSG00000112667	1100	OK	0.392399	2.82776	0.0926477	-0.0408104	5.82635	0.0157879	0.216362	DNPH1	0.392399	0.0865472	0.175797
ENSG00000165309	1101	OK	0.2542	2.00677	0.156598	-0.0455571	7.04461	0.00795041	0.310571	ARMC3	0.2542	0.0767815	0.160007
ENSG00000232412	1102	OK	0.143831	0.410718	0.521605	-0.0409219	6.06688	0.013774	0.685472	RP1-315G1.3	0.143831	0.526571	0.681552
ENSG00000272248	1103	OK	0.287148	1.66738	0.19661	-0.0394885	5.5686	0.0182853	0.362908	RP3-406P24.4	0.287148	0.22901	0.369455
ENSG00000263020	1104	OK	0.00485	0.000489239	0.982353	-0.0408338	5.82535	0.0157968	0.990679		0.00485	1	1
ENSG00000082153	1105	OK	-0.14859	0.321418	0.570757	-0.0457346	6.00389	0.0142744	0.723923	BZW1	0.14859	0.634207	0.776269
ENSG00000186074	1106	OK	0.236676	1.01059	0.314762	-0.0452085	6.8344	0.00894187	0.498015	CD300LF	0.236676	0.316203	0.469922
ENSG00000251405	1107	OK	-0.441965	2.31317	0.128282	-0.039763	5.42425	0.0198589	0.271662	CTB-109A12.1	0.441965	0.0420817	0.099681
ENSG00000234817	1108	OK	-0.383597	2.51878	0.112498	-0.0376137	4.81583	0.0281994	0.248161	RP3-400B16.1	0.383597	0.0623431	0.13598
ENSG00000159079	1109	OK	0.124574	0.292784	0.588442	-0.0401435	5.73434	0.0166363	0.738605	C21orf59	0.124574	1	1
ENSG00000108702	1110	OK	0.131491	0.393671	0.530376	-0.0397181	5.6884	0.0170774	0.692188	CCL1	0.131491	0.739464	0.870013
ENSG00000182256	1111	OK	-1.32056	18.852	1.41264e-05	-0.0913478	17.5734	2.76426e-05	0.000605633	GABRG3	1.32056	5.58416e-05	0.000450027
ENSG00000268400	1112	OK	-0.376237	1.89348	0.16881	-0.0407526	5.82374	0.0158113	0.327012	CTD-3214H19.4	0.376237	0.0301675	0.0762978
ENSG00000183307	1113	OK	-1.83658	28.8664	7.75474e-08	-0.125885	24.1772	8.78653e-07	3.09882e-05	CECR6	1.83658	7.06912e-08	1.67469e-06
ENSG00000226939	1114	OK	-0.235143	0.943618	0.331349	-0.046178	6.96033	0.00833364	0.515155	AC062021.1	0.235143	0.116028	0.220669
ENSG00000138134	1115	OK	-0.871049	9.34217	0.0022394	-0.0734218	12.9716	0.000316248	0.0156891	STAMBPL1	0.871049	6.25009e-05	0.000495029
ENSG00000234769	1116	OK	0.245737	1.27801	0.258269	-0.0416207	6.14108	0.0132077	0.435951	WASH4P	0.245737	0.20382	0.338406
ENSG00000240053	1117	OK	-0.904397	6.76716	0.00928502	-0.0258244	2.08815	0.148445	0.0427123		0.904397	8.07406e-05	0.000615553
ENSG00000169398	1118	OK	-0.918879	4.85726	0.0275301	-0.0278575	2.45807	0.116923	0.0917771	PTK2	0.918879	0.0042995	0.0159753
ENSG00000228262	1119	OK	-0.155546	0.465833	0.49491	-0.0415495	6.12998	0.0132908	0.663021	LINC01320	0.155546	0.405601	0.564924
ENSG00000140451	1120	OK	-0.0588483	0.0366214	0.848238	-0.0394877	5.25964	0.0218256	0.913004	PIF1	0.0588483	0.58683	0.734196
ENSG00000235478	1121	OK	-0.59695	5.79624	0.0160604	-0.0580641	10.0471	0.00152588	0.0630594	AC006946.15	0.59695	0.0243188	0.0644697
ENSG00000137462	1122	OK	2.01023	30.3433	3.61963e-08	-0.0927182	15.9014	6.67301e-05	1.86122e-05	TLR2	2.01023	5.12548e-11	3.47925e-09
ENSG00000169255	1123	OK	-0.684363	5.33102	0.0209492	-0.0650203	10.5574	0.00115721	0.075675	B3GALNT1	0.684363	0.00120677	0.0056859
ENSG00000180316	1124	OK	-0.11359	0.280238	0.596545	-0.0421491	6.34725	0.0117563	0.744987	PNPLA1	0.11359	0.79462	0.921106
ENSG00000091128	1125	OK	0.231709	0.840761	0.359179	-0.0417325	6.23577	0.0125195	0.541852	LAMB4	0.231709	0.138016	0.25203
ENSG00000197322	1126	OK	-0.842327	9.04135	0.0026394	-0.055237	9.62089	0.00192377	0.0176507	C17orf102	0.842327	0.00614622	0.0213046
ENSG00000238184	1127	OK	-0.556781	5.21852	0.0223475	-0.0480999	7.55307	0.00599079	0.0790879	CD81-AS1	0.556781	0.0698204	0.148571
ENSG00000242268	1128	OK	-0.688316	7.74646	0.00538179	-0.0530218	8.79158	0.00302624	0.0292109	RP11-368I23.2	0.688316	0.00645757	0.0222093
ENSG00000175110	1129	OK	0.152026	0.301668	0.582839	-0.0366209	4.11989	0.0423818	0.73371	MRPS22	0.152026	1	1
ENSG00000260209	1130	OK	-0.177496	0.562625	0.453205	-0.0410117	6.10519	0.0134785	0.627102	RP11-680F20.10	0.177496	0.375226	0.533623
ENSG00000152822	1131	OK	-0.650131	2.31298	0.128298	-0.0503832	7.66914	0.00561733	0.271668	GRM1	0.650131	0.0179983	0.0505967
ENSG00000270107	1132	OK	0.389476	1.78472	0.181571	-0.0395679	5.46205	0.0194339	0.343953	CTD-2306M10.1	0.389476	0.217726	0.355914
ENSG00000006837	1133	OK	0.302982	1.64482	0.199665	-0.0358458	4.44873	0.0349272	0.367188	CDKL3	0.302982	0.288583	0.439326
ENSG00000206140	1134	OK	-0.200573	0.753264	0.385445	-0.0419734	6.34916	0.0117437	0.566426	TMEM191C	0.200573	0.343023	0.499134
ENSG00000272086	1135	OK	0.127913	0.436997	0.508575	-0.0394935	5.6602	0.0173542	0.674544	CTD-2186M15.3	0.127913	0.457101	0.616005
ENSG00000106258	1136	OK	2.0667	7.73565	0.00541411	-0.0291031	2.53843	0.111106	0.0293112	CYP3A5	2.0667	9.88946e-06	0.000106807
ENSG00000071205	1137	OK	0.926541	7.96875	0.00475917	-0.027667	2.11577	0.145789	0.0268427	ARHGAP10	0.926541	9.91938e-05	0.000731995
ENSG00000196954	1138	OK	2.22411	25.8216	3.74472e-07	-0.0632843	9.83126	0.00171571	7.34346e-05	CASP4	2.22411	1.48467e-07	3.15069e-06
ENSG00000175348	1139	OK	0.217893	0.66545	0.414642	-0.0346354	3.83679	0.0501395	0.593049	TMEM9B	0.217893	0.435921	0.595367
ENSG00000130522	1140	OK	0.599605	5.24761	0.0219769	-0.0476909	7.3651	0.0066502	0.0782524	JUND	0.599605	0.0120308	0.036577
ENSG00000108298	1141	OK	1.14829	11.9028	0.000560481	-0.0526383	7.96553	0.00476766	0.00613459	RPL19	1.14829	0.0034545	0.0133582
ENSG00000263906	1142	OK	-0.160654	0.365858	0.545271	-0.0420961	6.31968	0.0119405	0.703007	RP11-680F20.11	0.160654	0.468785	0.627776
ENSG00000173338	1143	OK	0.878385	2.37064	0.123636	-0.043304	6.06181	0.0138136	0.264882	KCNK7	0.878385	0.0528648	0.11949
ENSG00000255124	1144	OK	-0.457144	3.55192	0.0594767	-0.0482257	7.80479	0.0052108	0.158787	RP11-680F20.5	0.457144	0.0757552	0.158336
ENSG00000181291	1145	OK	-0.333748	1.95532	0.162014	-0.0422968	6.44369	0.0111347	0.318067	TMEM132E	0.333748	0.071135	0.150883
ENSG00000272797	1146	OK	-0.0334252	0.0187645	0.891044	-0.0400489	5.85217	0.0155578	0.938736	RP11-368I23.3	0.0334252	0.670138	0.807835
ENSG00000273177	1147	OK	-0.122665	0.231681	0.63028	-0.0413513	6.10802	0.013457	0.77031	RP11-368I23.4	0.122665	0.496772	0.654177
ENSG00000211450	1148	OK	-0.0774739	0.131524	0.716857	-0.0441525	5.62345	0.0177218	0.830275	C11orf31	0.0774739	0.605558	0.751287
ENSG00000261474	1149	OK	-0.126568	0.211948	0.645245	-0.0371959	4.25084	0.039231	0.780717	RP11-452L6.1	0.126568	1	1
ENSG00000135486	1150	OK	-0.202151	0.614196	0.433212	-0.0386924	5.31156	0.0211844	0.61	HNRNPA1	0.202151	0.480401	0.638736
ENSG00000272142	1151	OK	0.592277	5.63132	0.0176424	-0.0454376	6.71065	0.00958387	0.0673846	RP11-428J1.5	0.592277	0.00362981	0.0139293
ENSG00000271789	1152	OK	0.534798	4.54843	0.032949	-0.0451229	6.84212	0.00890332	0.104293	RP5-1112D6.7	0.534798	0.01219	0.0369714
ENSG00000182162	1153	OK	1.5607	10.4886	0.00120112	-0.0389877	4.95302	0.0260451	0.0102824	P2RY8	1.5607	4.72538e-06	5.8321e-05
ENSG00000145428	1154	OK	-0.224206	0.683955	0.408228	-0.0495141	6.43048	0.0112178	0.587275	RNF175	0.224206	0.136373	0.249761
ENSG00000075673	1155	OK	-1.16301	14.9198	0.000112181	-0.0793954	15.0509	0.000104648	0.00223964	ATP12A	1.16301	1.84297e-14	3.51642e-12
ENSG00000266897	1156	OK	-0.294007	0.944236	0.331191	-0.0378623	5.00142	0.0253266	0.514997	AC005546.2	0.294007	0.270125	0.418352
ENSG00000075651	1157	OK	-0.0110261	0.00204355	0.963943	-0.0399732	5.33815	0.0208636	0.980706	PLD1	0.0110261	1	1
ENSG00000262223	1158	OK	-0.268224	0.589765	0.44251	-0.0350822	3.76745	0.0522593	0.618486	RP11-1055B8.3	0.268224	0.450159	0.609391
ENSG00000144306	1159	OK	-1.15075	16.0847	6.0571e-05	-0.0645937	10.4379	0.00123454	0.00148133	SCRN3	1.15075	3.46768e-07	6.40856e-06
ENSG00000271978	1160	OK	0.0848017	0.128686	0.719798	-0.0392615	5.37248	0.0204568	0.831991	RP11-428J1.4	0.0848017	0.567587	0.717367
ENSG00000163064	1161	OK	0.678802	7.71001	0.00549155	-0.0420263	5.74259	0.0165583	0.0295792	EN1	0.678802	0.00270545	0.0109037
ENSG00000130520	1162	OK	0.0608541	0.0920902	0.761537	-0.0391902	4.99847	0.0253697	0.85868	LSM4	0.0608541	0.554368	0.706266
ENSG00000255974	1163	OK	-0.270767	1.57551	0.209409	-0.0384858	5.08073	0.0241932	0.379	CYP2A6	0.270767	0.160849	0.283295
ENSG00000226994	1164	OK	-1.00149	8.05716	0.00453241	-0.0331084	3.42654	0.0641563	0.0259508	AC012593.1	1.00149	0.000871421	0.00434766
ENSG00000232504	1165	OK	-0.0895751	0.11524	0.734255	-0.0379829	4.67272	0.0306453	0.84122	ST3GAL5-AS1	0.0895751	0.573915	0.722949
ENSG00000261578	1166	OK	1.20143	13.882	0.000194652	-0.0452967	5.81464	0.0158933	0.00315662	RP11-21L23.2	1.20143	1.06045e-08	3.37225e-07
ENSG00000181409	1167	OK	-0.477915	1.12058	0.289794	-0.0324766	3.11167	0.077733	0.470936	AATK	0.477915	0.156225	0.276925
ENSG00000105202	1168	OK	1.25654	10.9091	0.000956905	-0.0514099	7.42072	0.00644771	0.00882294	FBL	1.25654	0.00219084	0.00921726
ENSG00000181649	1169	OK	-0.0766516	0.116357	0.73302	-0.0425927	6.07942	0.0136766	0.840441		0.0766516	1	1
ENSG00000271782	1170	OK	0.237102	1.0593	0.303375	-0.0360942	4.24789	0.0392992	0.48566	RP5-850O15.4	0.237102	0.205458	0.340431
ENSG00000196600	1171	OK	-0.157306	0.460028	0.497611	-0.043074	6.45831	0.0110435	0.665419	SLC22A25	0.157306	0.509427	0.665669
ENSG00000178188	1172	OK	-0.611413	4.43047	0.0353028	-0.0303509	2.93888	0.0864708	0.109582	SH2B1	0.611413	0.00116951	0.00554862
ENSG00000081760	1173	OK	-1.00184	12.563	0.000393466	-0.0688277	12.1255	0.000497374	0.00484243	AACS	1.00184	1.2742e-06	1.92583e-05
ENSG00000120265	1174	OK	-0.949561	10.2769	0.00134707	-0.0805088	14.2425	0.000160702	0.0111313	PCMT1	0.949561	7.26829e-08	1.71229e-06
ENSG00000268166	1175	OK	0.739088	7.66451	0.00563175	-0.0424982	6.0377	0.0140035	0.03006	CTC-471F3.6	0.739088	5.88309e-05	0.000471248
ENSG00000272564	1176	OK	-0.214984	0.563313	0.452928	-0.0375935	4.82129	0.0281104	0.626843	RP11-548P2.2	0.214984	0.39464	0.553919
ENSG00000254985	1177	OK	0.607549	6.82365	0.00899585	-0.0500089	7.82356	0.00515694	0.0417997	RSF1-IT2	0.607549	0.00553852	0.0195729
ENSG00000132424	1178	OK	0.388786	3.46891	0.0625326	-0.0426664	6.22578	0.0125903	0.164396	PNISR	0.388786	0.00118257	0.00559555
ENSG00000089250	1179	OK	-0.876801	8.64019	0.00328827	-0.0373956	4.67945	0.0305255	0.0206276	NOS1	0.876801	2.40371e-09	9.27271e-08
ENSG00000109436	1180	OK	-1.35946	13.7947	0.000203914	-0.0865367	15.6308	7.69889e-05	0.00324074	TBC1D9	1.35946	1.73613e-08	5.17881e-07
ENSG00000197976	1181	OK	0.109061	0.145304	0.703064	-0.0429858	5.74906	0.0164975	0.820898	AKAP17A	0.109061	0.738862	0.86945
ENSG00000161980	1182	OK	-0.519667	4.03248	0.0446323	-0.0569459	9.2601	0.002342	0.129932	POLR3K	0.519667	0.0264311	0.068871
ENSG00000140557	1183	OK	-0.96265	9.75256	0.00179073	-0.0697673	12.8147	0.000343898	0.0135064	ST8SIA2	0.96265	0.00719602	0.0242297
ENSG00000205041	1184	OK	-0.706248	2.04947	0.152259	-0.0310711	3.14977	0.0759376	0.304974	CTC-425O23.2	0.706248	0.00138733	0.00635155
ENSG00000258888	1185	OK	0.0158882	0.00483155	0.944584	-0.0407986	5.95547	0.0146717	0.969815	RP11-326A13.1	0.0158882	1	1
ENSG00000203356	1186	OK	-0.456096	3.97935	0.0460615	-0.0493152	8.10761	0.00440798	0.132582	LINC01562	0.456096	0.0637054	0.138353
ENSG00000159214	1187	OK	-0.00645576	0.000892298	0.97617	-0.0407997	6.05168	0.0138931	0.987264	CCDC24	0.00645576	1	1
ENSG00000233064	1188	OK	-0.559858	3.89708	0.04837	-0.0455572	7.03756	0.00798176	0.1372	RP3-380B8.4	0.559858	0.000486661	0.00267714
ENSG00000196696	1189	OK	0.199401	0.711481	0.398953	-0.0453391	6.67585	0.00977281	0.579213	PDXDC2P	0.199401	0.379449	0.538125
ENSG00000257060	1190	OK	-0.439053	3.67823	0.0551272	-0.036975	4.68927	0.0303516	0.15065	RP11-266O8.1	0.439053	0.00415114	0.0155443
ENSG00000155324	1191	OK	1.00866	13.8953	0.000193279	-0.0627578	10.6775	0.00108449	0.00313915	GRAMD3	1.00866	0.00320734	0.0125514
ENSG00000124508	1192	OK	0.0932538	0.305803	0.580267	-0.0425063	6.32869	0.01188	0.73173	BTN2A2	0.0932538	0.157925	0.27912
ENSG00000099219	1193	OK	-0.661953	3.31241	0.0687587	-0.0320927	3.31494	0.0686529	0.176108	ERMP1	0.661953	9.00734e-05	0.000673611
ENSG00000270661	1194	OK	0.229819	0.973919	0.323705	-0.0400602	5.78108	0.0161996	0.506894	RP1-142L7.9	0.229819	0.215718	0.353395
ENSG00000161981	1195	OK	-0.00455354	0.000454158	0.982998	-0.0409901	5.66306	0.0173258	0.990952	SNRNP25	0.00455354	0.516639	0.671866
ENSG00000269843	1196	OK	-0.610588	5.43352	0.0197538	-0.0464728	6.98652	0.00821259	0.0727664	CTC-490E21.10	0.610588	0.000526472	0.00286268
ENSG00000108424	1197	OK	-0.359841	2.37551	0.123251	-0.0436554	6.55901	0.0104354	0.264364	KPNB1	0.359841	0.086193	0.175275
ENSG00000164008	1198	OK	0.0195887	0.00896658	0.924559	-0.0405433	5.62349	0.0177213	0.958018	C1orf50	0.0195887	1	1
ENSG00000104983	1199	OK	0.317935	1.73224	0.188125	-0.0442774	6.83419	0.00894293	0.352375	CCDC61	0.317935	0.229455	0.36989
ENSG00000272567	1200	OK	0.746372	8.32796	0.00390395	-0.0407391	5.26652	0.0217394	0.0234148	RP11-73K9.3	0.746372	8.48623e-06	9.4198e-05
ENSG00000112308	1201	OK	-0.428509	2.78669	0.0950505	-0.0494778	7.68418	0.00557071	0.220466	C6orf62	0.428509	0.017863	0.0502902
ENSG00000173327	1202	OK	-0.0757249	0.0708611	0.790087	-0.0387956	5.03663	0.0248167	0.877649	MAP3K11	0.0757249	1	1
ENSG00000213185	1203	OK	0.355005	2.26788	0.132081	-0.0430669	6.48261	0.0108935	0.277349	FAM24B	0.355005	0.2037	0.338287
ENSG00000205056	1204	OK	0.472724	3.61778	0.0571653	-0.0362719	4.38182	0.0363242	0.154426	RP11-693J15.5	0.472724	0.0566453	0.126005
ENSG00000249364	1205	OK	0.282381	1.62826	0.201944	-0.0428052	6.52222	0.0106535	0.36998	RP11-434D9.1	0.282381	0.0503896	0.114975
ENSG00000248184	1206	OK	-0.121573	0.278928	0.597405	-0.041511	6.1927	0.0128278	0.745658	RP11-231C18.1	0.121573	0.529056	0.683782
ENSG00000215182	1207	OK	-0.0822283	0.172555	0.677851	-0.0424223	6.29134	0.0121329	0.802875	MUC5AC	0.0822283	1	1
ENSG00000272971	1208	OK	0.00752139	0.00116159	0.972812	-0.0408565	6.01393	0.0141934	0.985991	RP11-284F21.11	0.00752139	1	1
ENSG00000130517	1209	OK	0.405559	1.17332	0.27872	-0.0476652	7.17633	0.00738717	0.45872	PGPEP1	0.405559	0.138694	0.252919
ENSG00000248518	1210	OK	-0.203612	0.743655	0.388493	-0.0397776	5.63382	0.0176172	0.569207	RP11-231C18.2	0.203612	0.467139	0.626174
ENSG00000258631	1211	OK	-0.527269	4.8023	0.0284219	-0.0479368	7.77891	0.00528596	0.0937777	RP11-739G5.1	0.527269	0.0103168	0.0323414
ENSG00000260025	1212	OK	0.417034	2.66734	0.102427	-0.0322337	3.34106	0.0675709	0.232708		0.417034	0.0416913	0.0989444
ENSG00000272068	1213	OK	-0.0654758	0.111878	0.738016	-0.0405815	5.89947	0.0151455	0.84345	RP11-284F21.9	0.0654758	0.727864	0.859469
ENSG00000269387	1214	OK	0.252025	1.34787	0.24565	-0.0401738	5.72275	0.0167465	0.421095	RP11-298J23.8	0.252025	0.0784059	0.162656
ENSG00000138032	1215	OK	0.347079	2.51784	0.112565	-0.0437332	6.70249	0.00962782	0.248278	PPM1B	0.347079	0.0974684	0.192779
ENSG00000143847	1216	OK	-1.39452	6.99954	0.00815308	-0.0447774	6.70515	0.0096135	0.0389608	PPFIA4	1.39452	4.4396e-05	0.000372972
ENSG00000035141	1217	OK	-0.137618	0.255484	0.613239	-0.0455923	5.71875	0.0167846	0.757375	FAM136A	0.137618	0.266669	0.414577
ENSG00000258754	1218	OK	-1.2792	15.342	8.97005e-05	-0.0531254	7.5754	0.00591702	0.00193656	CTD-3049M7.1	1.2792	0.00121147	0.00570425
ENSG00000131236	1219	OK	0.229027	0.898232	0.343256	-0.0371068	4.7855	0.0287004	0.527104	CAP1	0.229027	0.420344	0.579625
ENSG00000237588	1220	OK	-0.31594	1.52112	0.217449	-0.0415373	6.17614	0.0129484	0.388587	RP11-66D17.3	0.31594	0.180926	0.309159
ENSG00000104044	1221	OK	-1.1081	14.8818	0.000114464	-0.0580776	9.74521	0.0017979	0.00225091	OCA2	1.1081	2.8967e-05	0.000261825
ENSG00000254833	1222	OK	-0.996836	12.5261	0.000401297	-0.0483818	7.7305	0.00542956	0.00490142	RP11-50B3.2	0.996836	3.63011e-05	0.000315817
ENSG00000169282	1223	OK	-1.02774	8.73427	0.00312284	-0.0719338	12.2299	0.000470302	0.0198931	KCNAB1	1.02774	0.000170941	0.00114751
ENSG00000228541	1224	OK	0.533075	2.39543	0.121691	-0.0502624	7.8206	0.00516541	0.262178	AC093159.1	0.533075	0.0137698	0.0407021
ENSG00000128683	1225	OK	-0.513527	3.15649	0.0756254	-0.0605641	9.13625	0.00250594	0.187939	GAD1	0.513527	0.113064	0.216606
ENSG00000251532	1226	OK	0.155532	0.502575	0.478371	-0.0411445	6.15743	0.0130861	0.648618	CTD-2245E15.3	0.155532	0.575768	0.72425
ENSG00000253669	1227	OK	-0.449012	3.54603	0.0596882	-0.0429418	6.41723	0.0113019	0.159151	KB-1732A1.1	0.449012	0.0140429	0.0413937
ENSG00000272327	1228	OK	-0.931644	12.4018	0.000428929	-0.0431471	5.53805	0.0186073	0.0051064	RP11-1002K11.1	0.931644	7.63281e-05	0.000587623
ENSG00000137757	1229	OK	0.774129	6.1625	0.0130487	-0.0526612	8.42786	0.00369515	0.054435	CASP5	0.774129	0.00154026	0.00690777
ENSG00000261211	1230	OK	0.0237646	0.0097293	0.921426	-0.0406265	5.81388	0.0159002	0.956284	RP1-80N2.3	0.0237646	0.737763	0.868497
ENSG00000197448	1231	OK	-0.0281043	0.0123474	0.911522	-0.0402174	5.26835	0.0217166	0.951226	GSTK1	0.0281043	0.877224	1
ENSG00000196433	1232	OK	-0.23381	0.823143	0.364263	-0.0384086	5.33645	0.020884	0.546407	ASMT	0.23381	0.465321	0.624527
ENSG00000269906	1233	OK	0.245857	1.17062	0.279274	-0.0424084	6.37302	0.0115868	0.45929	RP11-248J18.2	0.245857	0.433538	0.593069
ENSG00000247134	1234	OK	0.986716	13.9771	0.000185046	-0.0475646	6.57272	0.0103553	0.0030518	RP11-11N9.4	0.986716	7.86466e-06	8.83637e-05
ENSG00000253263	1235	OK	-0.231324	1.11322	0.291382	-0.0438336	6.68612	0.00971664	0.472561	KB-1507C5.3	0.231324	0.134279	0.246737
ENSG00000232316	1236	OK	-0.213458	0.932932	0.334102	-0.0390349	5.38	0.0203689	0.517702	RP1-124C6.1	0.213458	0.37467	0.533025
ENSG00000249451	1237	OK	-0.466493	2.80638	0.0938899	-0.0356251	4.20826	0.0402275	0.218612	RP11-94C24.6	0.466493	0.139302	0.253743
ENSG00000164627	1238	OK	-0.285047	0.573554	0.44885	-0.0337818	3.36122	0.0667486	0.623153	KIF6	0.285047	0.363158	0.520381
ENSG00000250286	1239	OK	-0.314721	1.89307	0.168856	-0.0427142	6.2623	0.0123334	0.327058	RP11-94C24.8	0.314721	0.167083	0.291248
ENSG00000258476	1240	OK	1.20025	11.9742	0.000539408	-0.0576752	9.90107	0.00165183	0.00597496	RP11-76E17.3	1.20025	1.73752e-05	0.000170602
ENSG00000182771	1241	OK	-0.789261	5.97689	0.0144945	-0.0307576	3.02183	0.0821506	0.0584947	GRID1	0.789261	0.000205411	0.00132593
ENSG00000254281	1242	OK	-0.545498	5.10422	0.0238677	-0.0412942	5.73638	0.016617	0.0829904	KB-1507C5.4	0.545498	0.000123057	0.000877813
ENSG00000254938	1243	OK	-0.00827218	0.00060766	0.980334	-0.0403602	5.55377	0.0184409	0.989457	RP11-688I9.4	0.00827218	1	1
ENSG00000249700	1244	OK	-1.33312	7.51304	0.00612538	-0.0255699	1.96093	0.161414	0.0318511	SRD5A3-AS1	1.33312	1.09867e-05	0.000117164
ENSG00000272054	1245	OK	0.793327	6.3273	0.0118893	-0.0508376	8.24522	0.00408594	0.0509313	RP11-423P10.2	0.793327	0.00432379	0.0160402
ENSG00000258831	1246	OK	0.0896331	0.169806	0.680284	-0.0400879	5.79442	0.0160771	0.804692	RP11-76E17.4	0.0896331	0.563682	0.714051
ENSG00000271119	1247	OK	-0.120151	0.266228	0.605873	-0.0404307	5.90924	0.0150617	0.751936	CTD-2012J19.3	0.120151	1	1
ENSG00000069998	1248	OK	-0.0957662	0.149464	0.699048	-0.0404789	5.93174	0.0148705	0.818299	CECR5	0.0957662	0.664042	0.802396
ENSG00000258785	1249	OK	0.310513	1.42635	0.232361	-0.0432936	6.53819	0.0105583	0.406511	CTD-2643K12.2	0.310513	0.314538	0.468073
ENSG00000130513	1250	OK	1.06674	11.7997	0.000592394	-0.0499161	7.50359	0.0061576	0.00636869	GDF15	1.06674	0.00066286	0.00346208
ENSG00000214022	1251	OK	0.405923	1.36417	0.242815	-0.0536809	7.27353	0.0069978	0.418201	REPIN1	0.405923	0.11425	0.218267
ENSG00000247121	1252	OK	-0.954885	12.0781	0.000510162	-0.0543343	8.6995	0.00318296	0.00576512	CTD-2260A17.2	0.954885	0.000570151	0.00306066
ENSG00000226674	1253	OK	0.29758	2.19741	0.138243	-0.0419713	6.08775	0.0136122	0.286062	TEX41	0.29758	0.0448794	0.104785
ENSG00000125861	1254	OK	-0.111087	0.256523	0.612519	-0.0412387	6.13573	0.0132477	0.756858	GFRA4	0.111087	0.52853	0.683295
ENSG00000175352	1255	OK	-1.85513	25.975	3.45873e-07	-0.104113	19.2859	1.12535e-05	7.20617e-05	NRIP3	1.85513	5.65063e-10	2.72956e-08
ENSG00000259724	1256	OK	0.0230579	0.0110399	0.91632	-0.0407403	5.9919	0.0143717	0.953521	CTD-2643K12.3	0.0230579	1	1
ENSG00000132763	1257	OK	-1.69556	17.6647	2.63468e-05	-0.0397772	4.52973	0.033311	0.000874988	MMACHC	1.69556	8.27872e-07	1.33335e-05
ENSG00000141644	1258	OK	-0.019414	0.0069908	0.933366	-0.0405536	5.90807	0.0150717	0.963538	MBD1	0.019414	1	1
ENSG00000273257	1259	OK	0.0312917	0.0312652	0.85965	-0.0406753	5.98449	0.0144322	0.919568	RP11-177J6.1	0.0312917	1	1
ENSG00000187808	1260	OK	0.686209	4.66541	0.0307761	-0.044888	6.80147	0.00910827	0.0993304	SOWAHD	0.686209	0.0192049	0.0533318
ENSG00000272840	1261	OK	0.212363	0.8086	0.368534	-0.0414093	6.16392	0.0130382	0.55054	RP11-379B18.6	0.212363	0.321914	0.47647
ENSG00000260646	1262	OK	-0.0903916	0.131744	0.716631	-0.0397462	5.5971	0.0179902	0.830235	LA16c-385E7.1	0.0903916	0.568355	0.71791
ENSG00000267519	1263	OK	1.63071	17.9157	2.30907e-05	-0.0569908	8.59902	0.00336343	0.000813124	CTD-3252C9.4	1.63071	3.16413e-06	4.20641e-05
ENSG00000124140	1264	OK	-1.28076	16.0201	6.26734e-05	-0.0661517	11.5483	0.000678102	0.00151008	SLC12A5	1.28076	1.0152e-08	3.24296e-07
ENSG00000198918	1265	OK	1.13672	14.4538	0.000143641	-0.050023	7.24368	0.0071151	0.00262483	RPL39	1.13672	0.00121174	0.00570425
ENSG00000151923	1266	OK	0.569781	5.36331	0.0205647	-0.0478118	7.6618	0.00564024	0.0746925	TIAL1	0.569781	0.00117476	0.00556607
ENSG00000227502	1267	OK	-0.167388	0.449844	0.502409	-0.042281	6.32706	0.0118909	0.669429	LINC01268	0.167388	0.18278	0.311512
ENSG00000145423	1268	OK	0.993373	6.4871	0.010866	-0.0431885	6.41345	0.0113259	0.0477065	SFRP2	0.993373	1.37999e-06	2.0655e-05
ENSG00000146426	1269	OK	0.505385	3.78798	0.0516219	-0.0313211	3.12265	0.0772112	0.143988	TIAM2	0.505385	0.0795501	0.164546
ENSG00000221817	1270	OK	0.204887	0.675361	0.411189	-0.0469271	6.51183	0.0107159	0.590171	PPP3CB-AS1	0.204887	0.226759	0.366942
ENSG00000250821	1271	OK	-0.145688	0.382831	0.536092	-0.040297	5.85696	0.0155155	0.69642	RP11-345F18.1	0.145688	1	1
ENSG00000104112	1272	OK	-0.961699	10.5095	0.00118762	-0.0670187	12.4647	0.00041471	0.0102039	SCG3	0.961699	5.48268e-06	6.61263e-05
ENSG00000176754	1273	OK	-0.088686	0.104456	0.746547	-0.0407385	6.0035	0.0142776	0.848645	LINC00303	0.088686	1	1
ENSG00000164161	1274	OK	-0.0674571	0.0760708	0.782694	-0.0388644	5.04081	0.0247568	0.872779	HHIP	0.0674571	0.832666	0.95645
ENSG00000163806	1275	OK	0.602166	5.7819	0.016192	-0.0511303	8.09074	0.0044492	0.0633884	SPDYA	0.602166	0.0192239	0.0533678
ENSG00000175147	1276	OK	-0.293404	1.11079	0.29191	-0.0392212	5.59964	0.0179642	0.473163	TMEM51-AS1	0.293404	0.0452754	0.105453
ENSG00000007384	1277	OK	0.867977	7.40642	0.00649916	-0.0564875	9.59824	0.00194764	0.0332296	RHBDF1	0.867977	0.000136604	0.000957678
ENSG00000136859	1278	OK	-1.76135	6.58955	0.0102579	-0.0351509	4.1136	0.0425398	0.0458435	ANGPTL2	1.76135	0.00107784	0.00519636
ENSG00000241288	1279	OK	-0.25189	0.988646	0.320074	-0.0329932	3.3835	0.0658519	0.503485	RP11-379B18.5	0.25189	0.334057	0.489484
ENSG00000271766	1280	OK	1.09602	7.06778	0.00784824	-0.0461346	6.80962	0.00906681	0.0379233	CTD-2195M15.3	1.09602	0.00118814	0.00561314
ENSG00000189325	1281	OK	-0.479456	2.80889	0.0937432	-0.0536004	8.47611	0.0035984	0.218366	C6orf222	0.479456	0.0106154	0.0330381
ENSG00000131504	1282	OK	0.0724345	0.0777995	0.780302	-0.0396426	5.42026	0.0199044	0.870925	DIAPH1	0.0724345	1	1
ENSG00000175489	1283	OK	1.12455	12.3967	0.000430101	-0.0629969	10.8182	0.00100508	0.00510887	LRRC25	1.12455	0.000105385	0.000771231
ENSG00000260541	1284	OK	-0.212537	0.979385	0.322351	-0.04301	6.60146	0.0101895	0.505723	LA16c-429E7.1	0.212537	0.13547	0.248365
ENSG00000269921	1285	OK	0.104784	0.242069	0.622716	-0.0404845	5.85129	0.0155657	0.764728	RP11-646I6.5	0.104784	0.644628	0.785308
ENSG00000231881	1286	OK	-0.689711	5.68557	0.017105	-0.0344049	3.98786	0.0458293	0.0659626	RP5-1120P11.3	0.689711	0.000105839	0.00077349
ENSG00000270147	1287	OK	0.522226	4.33423	0.0373532	-0.044126	6.64735	0.00993035	0.114305	RP11-646I6.6	0.522226	0.0627278	0.136624
ENSG00000230561	1288	OK	-0.134282	0.405797	0.52411	-0.0413391	6.18262	0.0129011	0.687612	LINC01183	0.134282	0.414207	0.573628
ENSG00000270109	1289	OK	0.516717	3.91235	0.0479326	-0.0447724	6.77443	0.00924732	0.136282	LINC01240	0.516717	1.56105e-06	2.29116e-05
ENSG00000251164	1290	OK	-0.429634	2.20739	0.137351	-0.0404877	5.63898	0.0175654	0.284746		0.429634	0.148592	0.266606
ENSG00000267723	1291	OK	0.100306	0.210643	0.646264	-0.042145	6.196	0.0128039	0.781145	CTD-2189E23.1	0.100306	0.508326	0.664785
ENSG00000230939	1292	OK	-0.0671385	0.0808995	0.776082	-0.041847	6.0395	0.0139892	0.868241	RP11-314C16.1	0.0671385	0.710861	0.844523
ENSG00000168314	1293	OK	-0.79031	3.18479	0.0743264	-0.0349331	4.03303	0.0446177	0.185829	MOBP	0.79031	0.00995534	0.0313569
ENSG00000261101	1294	OK	-0.179444	0.67603	0.410957	-0.0416332	6.30467	0.012042	0.589999	RP4-545K15.5	0.179444	0.31416	0.467705
ENSG00000256031	1295	OK	-0.46476	2.53614	0.111266	-0.0426151	6.27656	0.0122345	0.246316	RP11-364C11.3	0.46476	0.0230902	0.0619201
ENSG00000228140	1296	OK	-1.01001	12.2736	0.000459402	-0.0422002	5.88881	0.0152374	0.00537502	RP3-467K16.4	1.01001	0.000464989	0.00257475
ENSG00000251323	1297	OK	-0.187522	0.713017	0.398444	-0.0397653	5.78783	0.0161375	0.578703	RP11-452H21.4	0.187522	0.370191	0.528213
ENSG00000248441	1298	OK	-0.239375	0.853553	0.355549	-0.0481144	6.85666	0.00883117	0.538829	LINC01197	0.239375	0.371214	0.529353
ENSG00000269954	1299	OK	0.490523	4.37769	0.0364124	-0.050131	8.03284	0.00459367	0.112073	RP11-148O21.6	0.490523	0.0728558	0.153503
ENSG00000149742	1300	OK	-0.338821	2.11357	0.145999	-0.0434269	6.72652	0.00949897	0.296377	SLC22A9	0.338821	0.0879306	0.178004
ENSG00000250046	1301	OK	0.492531	4.54968	0.0329249	-0.0461167	7.28985	0.00693451	0.104233	RP11-148B6.2	0.492531	0.00431334	0.0160127
ENSG00000071054	1302	OK	0.102951	0.0855179	0.769954	-0.0422201	5.73078	0.0166701	0.864644	MAP4K4	0.102951	0.758629	0.887715
ENSG00000269949	1303	OK	0.0411763	0.0362209	0.84906	-0.0404986	5.97397	0.0145186	0.913314	RP11-738E22.3	0.0411763	1	1
ENSG00000229703	1304	OK	-0.00161249	5.46552e-05	0.994101	-0.0405467	5.96684	0.0145774	0.997398	XX-CR54.1	0.00161249	1	1
ENSG00000008438	1305	OK	-0.257652	0.998575	0.317656	-0.0385808	5.27204	0.0216706	0.500866	PGLYRP1	0.257652	0.0558596	0.124643
ENSG00000159202	1306	OK	-0.771572	7.3145	0.00684003	-0.0531648	8.64837	0.00327354	0.0343526	UBE2Z	0.771572	0.0102281	0.0321109
ENSG00000117450	1307	OK	0.911611	11.1573	0.00083702	-0.0497229	7.60016	0.00583633	0.00800267	PRDX1	0.911611	2.59914e-05	0.000240171
ENSG00000157800	1308	OK	-0.897112	9.71276	0.00182993	-0.05988	10.3255	0.00131206	0.0136754	SLC37A3	0.897112	5.22101e-06	6.33124e-05
ENSG00000160957	1309	OK	0.0962236	0.121466	0.72745	-0.0409389	6.06995	0.0137501	0.836818	RECQL4	0.0962236	0.524937	0.680103
ENSG00000174775	1310	OK	0.189185	0.882428	0.347538	-0.038455	5.21725	0.0223639	0.531039	HRAS	0.189185	0.260835	0.407843
ENSG00000145740	1311	OK	-0.139758	0.288506	0.591179	-0.0446915	6.12497	0.0133286	0.740688	SLC30A5	0.139758	0.498893	0.65591
ENSG00000259134	1312	OK	0.558209	6.00533	0.0142627	-0.0356833	4.04174	0.044388	0.05799	LINC00924	0.558209	3.9454e-05	0.000338298
ENSG00000226791	1313	OK	0.567088	5.1519	0.0232209	-0.0415733	5.78716	0.0161437	0.0812348	AC109826.1	0.567088	0.000703758	0.00363711
ENSG00000178026	1314	OK	0.199094	0.826135	0.363393	-0.0394318	5.53601	0.018629	0.54572	LRRC75B	0.199094	0.35469	0.511995
ENSG00000027697	1315	OK	1.07008	15.5777	7.91813e-05	-0.0505184	7.68327	0.00557352	0.00178213	IFNGR1	1.07008	7.95064e-06	8.90934e-05
ENSG00000205531	1316	OK	0.288666	1.36691	0.242343	-0.0428037	6.48117	0.0109023	0.417656		0.288666	0.176289	0.303201
ENSG00000255345	1317	OK	-0.130219	0.339978	0.559842	-0.0430528	6.42728	0.0112381	0.715089	CTD-2337I7.1	0.130219	1	1
ENSG00000124019	1318	OK	0.426889	3.07115	0.0796931	-0.0419632	6.02988	0.0140657	0.194719	FAM124B	0.426889	0.0185105	0.0517878
ENSG00000147144	1319	OK	0.327368	1.35054	0.245183	-0.0457905	7.00595	0.00812391	0.420601	CCDC120	0.327368	0.0621129	0.135617
ENSG00000008197	1320	OK	0.406905	3.19945	0.0736631	-0.0330408	3.55236	0.059461	0.184694	TFAP2D	0.406905	0.128099	0.237837
ENSG00000204869	1321	OK	0.051158	0.0430629	0.835607	-0.0403113	5.7983	0.0160417	0.905963	IGFL4	0.051158	1	1
ENSG00000197136	1322	OK	-0.0283748	0.0134737	0.907592	-0.0402418	5.54217	0.0185635	0.949042	PCNXL3	0.0283748	1	1
ENSG00000166226	1323	OK	-0.226881	0.774946	0.378691	-0.0497197	6.60964	0.0101428	0.560279	CCT2	0.226881	0.384954	0.543601
ENSG00000240219	1324	OK	0.0788344	0.127096	0.721463	-0.0419156	6.16969	0.0129957	0.832962	RP11-430C7.5	0.0788344	1	1
ENSG00000254139	1325	OK	1.32272	13.815	0.000201724	-0.032907	2.97872	0.0843659	0.00322439	CTD-2339F6.1	1.32272	4.2107e-06	5.3209e-05
ENSG00000205837	1326	OK	0.182789	0.704633	0.401231	-0.0425633	6.44471	0.0111283	0.581251	LINC00487	0.182789	0.386777	0.545413
ENSG00000177868	1327	OK	0.55077	5.27777	0.0215995	-0.0283453	2.5103	0.113104	0.077325	CCDC23	0.55077	0.028665	0.0733207
ENSG00000245937	1328	OK	-0.665112	6.16295	0.0130454	-0.0563866	9.36877	0.00220713	0.054435	LINC01184	0.665112	0.0167688	0.047799
ENSG00000169084	1329	OK	0.625064	5.60249	0.0179349	-0.0557128	9.43621	0.00212742	0.0681355	DHRSX	0.625064	0.0113506	0.0348379
ENSG00000261534	1330	OK	-0.162756	0.277151	0.598574	-0.0392959	5.53463	0.0186437	0.74636	RP11-244O19.1	0.162756	1	1
ENSG00000174788	1331	OK	0.187264	0.993333	0.318929	-0.0402187	5.75984	0.0163965	0.502313	PCP2	0.187264	0.518547	0.673555
ENSG00000136689	1332	OK	0.930902	10.217	0.00139154	-0.0341714	3.7323	0.0533698	0.0114364	IL1RN	0.930902	5.00536e-05	0.000410885
ENSG00000102977	1333	OK	0.117722	0.282819	0.59486	-0.0413558	6.17976	0.012922	0.743496	ACD	0.117722	0.491577	0.649192
ENSG00000249362	1334	OK	-0.151139	0.466074	0.494799	-0.0458735	6.49071	0.010844	0.662998	CTD-2316B1.1	0.151139	0.536488	0.690395
ENSG00000269899	1335	OK	0.501178	4.7179	0.0298501	-0.050346	8.22349	0.00413516	0.0972758	RP11-589N15.2	0.501178	0.0107435	0.0333484
ENSG00000198888	1336	OK	0.361342	2.24491	0.134055	-0.0478323	7.40872	0.00649084	0.280272	MT-ND1	0.361342	0.220516	0.359225
ENSG00000143971	1337	OK	0.516097	4.60906	0.0318035	-0.0429141	6.3755	0.0115706	0.101732	ETAA1	0.516097	0.00173309	0.0076136
ENSG00000198763	1338	OK	0.534923	4.95213	0.0260585	-0.0507404	8.09593	0.00443647	0.0882604	MT-ND2	0.534923	0.0790712	0.163796
ENSG00000237548	1339	OK	0.171359	0.149382	0.699127	-0.0407775	6.04454	0.0139493	0.818327	TTLL11-IT1	0.171359	0.863037	0.986894
ENSG00000159314	1340	OK	0.399879	1.92382	0.165436	-0.0510307	7.83508	0.00512418	0.322601		0.399879	0.203734	0.338316
ENSG00000198077	1341	OK	-0.26821	1.35774	0.24393	-0.0392119	5.51016	0.0189063	0.419211	CYP2A7	0.26821	0.208279	0.344028
ENSG00000149451	1342	OK	1.67446	13.3851	0.000253631	-0.0320895	2.89154	0.0890456	0.00371998	ADAM33	1.67446	1.15765e-05	0.000122101
ENSG00000198804	1343	OK	0.294138	1.75211	0.185612	-0.0455298	6.9352	0.00845156	0.349294	MT-CO1	0.294138	0.213218	0.350383
ENSG00000270761	1344	OK	0.235053	1.19002	0.275326	-0.0390124	5.4415	0.0196637	0.45481	RP11-385F7.1	0.235053	0.283871	0.434369
ENSG00000197410	1345	OK	-0.379102	2.57841	0.108331	-0.0414851	6.17911	0.0129267	0.241763	DCHS2	0.379102	0.129683	0.240077
ENSG00000254732	1346	OK	0.019402	0.00847943	0.926631	-0.0409343	5.9517	0.0147031	0.959336	RP11-691N7.6	0.019402	1	1
ENSG00000198712	1347	OK	0.470517	3.87108	0.049125	-0.0484032	7.52089	0.00609876	0.13876	MT-CO2	0.470517	0.0774203	0.161101
ENSG00000228253	1348	OK	0.194826	0.934344	0.333737	-0.0452244	6.8259	0.00898454	0.517303	MT-ATP8	0.194826	0.242489	0.38507
ENSG00000054654	1349	OK	0.423558	4.10438	0.0427724	-0.0422928	5.9598	0.0146357	0.125984	SYNE2	0.423558	0.00221378	0.00929298
ENSG00000198899	1350	OK	0.393167	2.63449	0.104565	-0.048164	7.49903	0.00617322	0.235996	MT-ATP6	0.393167	0.128941	0.239023
ENSG00000071246	1351	OK	-0.892101	5.67212	0.0172366	-0.0380947	5.11828	0.0236751	0.0662531	VASH1	0.892101	0.00169367	0.00746097
ENSG00000019169	1352	OK	2.03684	16.187	5.73871e-05	-0.0337148	3.13318	0.076714	0.00142485	MARCO	2.03684	3.12025e-10	1.6604e-08
ENSG00000198938	1353	OK	0.217522	0.971937	0.324197	-0.0435812	6.52316	0.0106479	0.507495	MT-CO3	0.217522	0.310853	0.464305
ENSG00000224717	1354	OK	-0.525474	2.822	0.0929804	-0.0462957	7.18213	0.00736332	0.216971	RP11-576D8.4	0.525474	0.017547	0.049588
ENSG00000273027	1355	OK	-0.0815706	0.206661	0.649397	-0.0416062	6.24784	0.0124345	0.783322	LL21NC02-1C16.1	0.0815706	0.959021	1
ENSG00000159082	1356	OK	-1.09391	14.0644	0.000176653	-0.0735087	12.9963	0.000312102	0.00295758	SYNJ1	1.09391	4.45336e-06	5.55791e-05
ENSG00000198840	1357	OK	0.749004	7.60671	0.00581515	-0.0475845	7.15563	0.00747292	0.0306896	MT-ND3	0.749004	0.0330321	0.0820534
ENSG00000269979	1358	OK	-0.107778	0.22104	0.638249	-0.0407389	6.01971	0.014147	0.776148	RP11-498E2.7	0.107778	0.750954	0.880889
ENSG00000233436	1359	OK	-0.658003	6.7805	0.00921593	-0.0463089	7.24085	0.00712633	0.0425145	BTBD18	0.658003	0.00153126	0.00687816
ENSG00000164308	1360	OK	0.59876	5.35594	0.0206518	-0.0540321	9.02966	0.00265633	0.0748816	ERAP2	0.59876	0.000812286	0.004098
ENSG00000212907	1361	OK	0.152755	0.479629	0.488591	-0.0444954	6.5063	0.0107493	0.657257	MT-ND4L	0.152755	0.707843	0.841836
ENSG00000198886	1362	OK	0.347022	1.91403	0.166517	-0.0484537	7.45268	0.0063342	0.323844	MT-ND4	0.347022	0.274989	0.424087
ENSG00000255087	1363	OK	-0.740469	6.05285	0.0138839	-0.07529	11.9089	0.000558665	0.0568316	RP11-168K9.2	0.740469	0.00771269	0.0255829
ENSG00000227359	1364	OK	0.435346	2.55723	0.109791	-0.0431806	6.46549	0.0109989	0.243953	AC017074.2	0.435346	0.0693043	0.147755
ENSG00000198786	1365	OK	0.429657	2.85342	0.0911798	-0.0491294	7.72654	0.00544149	0.213948	MT-ND5	0.429657	0.0572127	0.126894
ENSG00000270102	1366	OK	0.0513844	0.0710075	0.789875	-0.0406401	5.97244	0.0145311	0.877617	RP11-498E2.8	0.0513844	1	1
ENSG00000118508	1367	OK	1.04713	11.7364	0.000612906	-0.0369417	4.19437	0.0405584	0.00649873	RAB32	1.04713	0.000691381	0.00358101
ENSG00000214717	1368	OK	0.354745	1.55506	0.21239	-0.0490643	7.48839	0.00620981	0.382864	ZBED1	0.354745	0.178098	0.30553
ENSG00000198695	1369	OK	0.923589	5.93545	0.0148392	-0.0514937	8.25902	0.00405501	0.0594436	MT-ND6	0.923589	0.00404976	0.0152371
ENSG00000163626	1370	OK	-0.923095	10.0092	0.00155762	-0.0400172	4.73876	0.0294904	0.0122721	COX18	0.923095	1.31067e-05	0.000135211
ENSG00000227292	1371	OK	-0.557932	4.30199	0.0380679	-0.0538627	9.04849	0.00262911	0.116001	AC009229.5	0.557932	0.0108982	0.0337594
ENSG00000198727	1372	OK	0.0909097	0.140008	0.708273	-0.0425033	6.03442	0.0140296	0.824884	MT-CYB	0.0909097	0.778478	0.905452
ENSG00000237021	1373	OK	0.0580027	0.0471275	0.828139	-0.0400384	5.83844	0.0156797	0.901664	RP3-486I3.7	0.0580027	0.786127	0.913045
ENSG00000272981	1374	OK	-0.043213	0.0363808	0.848731	-0.0414134	5.93146	0.0148729	0.913192	CTD-2234N14.2	0.043213	0.79356	0.920315
ENSG00000272103	1375	OK	0.483999	4.64714	0.0311053	-0.0449072	6.56794	0.0103832	0.100139	CTD-2653M23.3	0.483999	0.00134008	0.00617931
ENSG00000267406	1376	OK	-0.0189214	0.00765906	0.930261	-0.040668	6.02738	0.0140856	0.961589	CTD-2189E23.2	0.0189214	1	1
ENSG00000258171	1377	OK	-0.346334	1.83459	0.175587	-0.0412788	6.00427	0.0142713	0.335931	RP11-511B23.3	0.346334	0.258886	0.405364
ENSG00000272097	1378	OK	-0.85629	7.08636	0.00776729	-0.0290568	2.76718	0.0962156	0.0376438	RP11-421M1.8	0.85629	0.0477832	0.110204
ENSG00000170153	1379	OK	-0.754672	5.49566	0.0190638	-0.0660046	10.543	0.0011663	0.0710204	RNF150	0.754672	9.40014e-08	2.11793e-06
ENSG00000244063	1380	OK	-0.31315	1.79237	0.180638	-0.0428902	6.42119	0.0112767	0.342653	AC024704.2	0.31315	0.090075	0.181444
ENSG00000273409	1381	OK	0.0248404	0.0132979	0.908194	-0.0404346	5.9505	0.0147131	0.949346	RP11-480C22.1	0.0248404	0.527545	0.682314
ENSG00000267147	1382	OK	0.0746787	0.085995	0.769332	-0.0416906	5.98797	0.0144038	0.864254	CTC-548K16.1	0.0746787	0.76407	0.892715
ENSG00000228857	1383	OK	-0.357689	1.9818	0.1592	-0.047329	7.26566	0.00702853	0.314056	AC104653.1	0.357689	0.209704	0.34577
ENSG00000196531	1384	OK	1.02457	15.5403	8.07643e-05	-0.0378047	4.14522	0.0417523	0.00180497	NACA	1.02457	0.00177073	0.00774577
ENSG00000068831	1385	OK	0.151458	0.365022	0.54573	-0.0400965	5.78375	0.016175	0.70326	RASGRP2	0.151458	0.69513	0.830072
ENSG00000240050	1386	OK	0.0346237	0.0226269	0.880431	-0.0407324	5.81549	0.0158856	0.931934	RP1-93H18.1	0.0346237	1	1
ENSG00000267474	1387	OK	-0.039154	0.051923	0.81975	-0.040963	6.10084	0.0135118	0.896445	CTC-548K16.6	0.039154	0.666059	0.804199
ENSG00000196517	1388	OK	0.317364	0.995192	0.318477	-0.0478602	6.80941	0.00906787	0.501712	SLC6A9	0.317364	0.195725	0.328103
ENSG00000182586	1389	OK	0.463526	3.07382	0.0795624	-0.0364903	4.56481	0.0326354	0.194473	LINC00334	0.463526	0.0169954	0.048302
ENSG00000164010	1390	OK	0.189178	0.685025	0.407862	-0.041975	6.31205	0.011992	0.587001	ERMAP	0.189178	0.432196	0.591692
ENSG00000262728	1391	OK	-0.329325	1.8921	0.168965	-0.0440799	6.62827	0.0100373	0.327163	RP11-1000B6.8	0.329325	0.18963	0.320141
ENSG00000262477	1392	OK	-0.226491	0.836403	0.360427	-0.0409563	5.96543	0.0145891	0.543154	AC021224.1	0.226491	0.498869	0.65591
ENSG00000270172	1393	OK	-1.6107	19.1082	1.23516e-05	-0.121897	21.8672	2.9218e-06	0.00056257	RP5-1024G6.8	1.6107	1.73677e-06	2.51078e-05
ENSG00000272403	1394	OK	2.65136	33.2421	8.13686e-09	-0.0701117	9.7798	0.0017644	6.89322e-06	RP1-93H18.7	2.65136	2.09943e-13	3.04547e-11
ENSG00000271947	1395	OK	0.21836	0.808824	0.368468	-0.0393232	5.46279	0.0194256	0.55054	RP11-439M11.1	0.21836	0.344337	0.500495
ENSG00000231367	1396	OK	-0.339515	2.08714	0.148544	-0.0467315	7.37801	0.00660263	0.299705	AC016995.3	0.339515	0.0760712	0.158777
ENSG00000171858	1397	OK	1.06325	8.39683	0.00375876	-0.0501133	7.52853	0.00607295	0.0227944	RPS21	1.06325	0.0102728	0.0322227
ENSG00000270019	1398	OK	-0.0173779	0.00510518	0.943039	-0.0398085	5.28659	0.0214903	0.969191	RP11-141B14.1	0.0173779	0.767777	0.896107
ENSG00000076944	1399	OK	1.26636	10.9009	0.0009612	-0.0591841	9.13929	0.00250178	0.00885483	STXBP2	1.26636	0.00359015	0.0137971
ENSG00000175356	1400	OK	0.0218849	0.0166938	0.897196	-0.0410673	6.07121	0.0137403	0.943294	SCUBE2	0.0218849	1	1
ENSG00000228203	1401	OK	-1.31933	18.8571	1.40889e-05	-0.084974	15.9686	6.44013e-05	0.000605633	RNF144A-AS1	1.31933	3.74855e-09	1.36176e-07
ENSG00000140280	1402	OK	-0.0445495	0.0284571	0.866039	-0.0423175	5.15923	0.0231232	0.923789	LYSMD2	0.0445495	0.757102	0.886432
ENSG00000225675	1403	OK	-0.833143	10.1765	0.00142245	-0.049518	7.92679	0.00487082	0.0116057	RP4-784A16.5	0.833143	0.00552605	0.0195386
ENSG00000108823	1404	OK	-0.0136859	0.00482504	0.944621	-0.040727	5.916	0.015004	0.969815	SGCA	0.0136859	1	1
ENSG00000197223	1405	OK	-0.301975	1.19771	0.27378	-0.051897	7.18678	0.00734428	0.45309	C1D	0.301975	0.0195875	0.0541996
ENSG00000141750	1406	OK	-1.01444	11.4193	0.000726846	-0.0398035	4.86497	0.0274072	0.00724418	STAC2	1.01444	0.000401837	0.00228654
ENSG00000255198	1407	OK	0.274356	1.35128	0.245054	-0.0415526	6.1134	0.0134161	0.420502	SNHG9	0.274356	0.0995425	0.195639
ENSG00000248174	1408	OK	-0.113675	0.308622	0.578527	-0.041507	6.226	0.0125888	0.730366	RP11-148L24.1	0.113675	0.86426	0.988026
ENSG00000230138	1409	OK	0.248315	1.26382	0.260929	-0.0469283	7.08035	0.00779336	0.439077	RP11-117D22.2	0.248315	0.114967	0.21928
ENSG00000164542	1410	OK	-0.224132	0.817314	0.365967	-0.0450935	6.78481	0.00919369	0.547993	KIAA0895	0.224132	0.00679819	0.0231217
ENSG00000272338	1411	OK	0.34762	2.13867	0.143627	-0.0413737	5.95273	0.0146945	0.293105	RP11-722E23.2	0.34762	0.185243	0.31454
ENSG00000162947	1412	OK	0.128986	0.352808	0.552528	-0.0422201	6.32037	0.0119358	0.708997	AC007364.1	0.128986	0.311538	0.465045
ENSG00000101782	1413	OK	0.255868	1.07235	0.300416	-0.0396962	5.66409	0.0173157	0.482384	RIOK3	0.255868	0.236843	0.378672
ENSG00000248265	1414	OK	-0.0915306	0.165877	0.683803	-0.0405843	5.96535	0.0145897	0.807396	FLJ12825	0.0915306	1	1
ENSG00000155508	1415	OK	1.02169	14.2766	0.000157817	-0.0312806	2.89202	0.0890192	0.00277147	CNOT8	1.02169	0.000284423	0.00173244
ENSG00000002586	1416	OK	1.1984	14.0704	0.000176094	-0.0717358	12.9788	0.000315031	0.00295288	CD99	1.1984	6.75108e-05	0.000528581
ENSG00000124795	1417	OK	0.785455	10.4967	0.0011959	-0.035928	4.06037	0.0439009	0.0102509	DEK	0.785455	0.000232338	0.00146799
ENSG00000187778	1418	OK	-0.156936	0.499032	0.479926	-0.0425772	6.4064	0.011371	0.649895	MCRS1	0.156936	0.410755	0.570426
ENSG00000249875	1419	OK	0.286558	1.50545	0.219835	-0.0404275	5.73528	0.0166274	0.391514	RP11-51M24.1	0.286558	0.203292	0.337767
ENSG00000261790	1420	OK	-0.547732	3.99704	0.0455802	-0.0349689	4.16738	0.0412094	0.131698	AC005606.14	0.547732	0.000945918	0.00465357
ENSG00000243279	1421	OK	0.0246496	0.0165954	0.897498	-0.0405367	5.77643	0.0162425	0.943471	PRAF2	0.0246496	0.918049	1
ENSG00000188612	1422	OK	0.881415	9.299	0.00229279	-0.0162583	0.732051	0.392219	0.0159892	SUMO2	0.881415	0.00046179	0.00256622
ENSG00000096384	1423	OK	-0.287724	0.574414	0.44851	-0.0442035	6.59599	0.0102209	0.622814	HSP90AB1	0.287724	0.516167	0.671451
ENSG00000168004	1424	OK	-0.390372	2.62099	0.105458	-0.0493038	7.68909	0.00555556	0.23748	HRASLS5	0.390372	0.102194	0.199941
ENSG00000248587	1425	OK	-2.35224	12.6812	0.000369344	-0.0271675	2.12801	0.144628	0.00467843	GDNF-AS1	2.35224	0.000135771	0.000953096
ENSG00000259933	1426	OK	-1.31734	10.0555	0.0015189	-0.0303046	2.74075	0.0978187	0.0120893	RP11-304L19.1	1.31734	6.56244e-08	1.57191e-06
ENSG00000122180	1427	OK	-0.497603	3.91311	0.0479108	-0.0455086	7.20309	0.0072778	0.136254	MYOG	0.497603	0.0167641	0.047797
ENSG00000132972	1428	OK	0.497373	4.01851	0.0450034	-0.0440018	6.45179	0.0110841	0.130762	RNF17	0.497373	0.0449453	0.104869
ENSG00000261123	1429	OK	-1.08295	7.033	0.00800211	-0.0294203	2.76396	0.0964092	0.0384457	RP11-304L19.3	1.08295	2.75368e-06	3.72653e-05
ENSG00000226029	1430	OK	-0.990848	3.35239	0.0671077	-0.0206507	1.22334	0.268707	0.173199	RP4-798A10.2	0.990848	0.000103444	0.00075913
ENSG00000229896	1431	OK	0.337992	1.85309	0.173425	-0.0372778	4.7855	0.0287003	0.33307	RP11-456H18.2	0.337992	0.314629	0.46815
ENSG00000117448	1432	OK	-0.204007	0.818038	0.365754	-0.0411218	6.00959	0.0142284	0.547935	AKR1A1	0.204007	0.446548	0.605625
ENSG00000233208	1433	OK	-0.0634705	0.0633853	0.801223	-0.0432101	5.26908	0.0217075	0.884406	LINC00642	0.0634705	1	1
ENSG00000138100	1434	OK	-0.525599	4.65776	0.0309136	-0.0447799	7.1034	0.0076938	0.0996527	TRIM54	0.525599	0.0293252	0.074649
ENSG00000253642	1435	OK	1.11603	13.7229	0.000211859	-0.0610757	10.0081	0.00155854	0.00332614	RP11-317N12.1	1.11603	1.71531e-07	3.55439e-06
ENSG00000163235	1436	OK	-0.187394	0.378223	0.538556	-0.0362364	4.19067	0.040647	0.698046	TGFA	0.187394	0.713865	0.846905
ENSG00000272091	1437	OK	-0.673342	5.19036	0.0227125	-0.0562908	9.52839	0.00202318	0.0800379	RP4-758J24.5	0.673342	0.0358686	0.0875488
ENSG00000260260	1438	OK	2.03009	18.3845	1.80521e-05	-0.0530178	7.60079	0.00583427	0.000714628	SNHG19	2.03009	3.81159e-05	0.000328956
ENSG00000266202	1439	OK	-0.0491403	0.0475682	0.82735	-0.0412034	6.12805	0.0133054	0.901108	RP1-66C13.4	0.0491403	0.751584	0.88135
ENSG00000136895	1440	OK	-1.14826	10.5933	0.00113496	-0.054413	9.26335	0.00233785	0.00994511	GARNL3	1.14826	0.00110627	0.00530684
ENSG00000251518	1441	OK	-0.359992	1.58857	0.20753	-0.0387263	5.33462	0.0209059	0.376825	CTD-2130F23.2	0.359992	0.0938534	0.187362
ENSG00000248994	1442	OK	-0.2587	1.17595	0.278183	-0.0404243	5.90538	0.0150947	0.458243	RP11-259O2.1	0.2587	0.0927222	0.185558
ENSG00000248533	1443	OK	-0.135504	0.302164	0.582529	-0.0383626	5.04579	0.0246858	0.733543	CTD-2130F23.1	0.135504	0.542535	0.695529
ENSG00000183354	1444	OK	-0.0740761	0.109509	0.740704	-0.0404887	5.91781	0.0149886	0.844906	KIAA2026	0.0740761	0.914762	1
ENSG00000266289	1445	OK	0.648161	7.6594	0.00564773	-0.040856	5.25287	0.0219106	0.0301146	RP11-1C8.6	0.648161	2.35635e-07	4.64666e-06
ENSG00000204228	1446	OK	-0.139339	0.388682	0.532993	-0.039881	5.63369	0.0176185	0.693978		0.139339	0.708652	0.842467
ENSG00000259780	1447	OK	0.448619	2.37883	0.12299	-0.0488663	7.67657	0.00559425	0.264017	RP11-304L19.12	0.448619	0.0717137	0.151883
ENSG00000225689	1448	OK	-0.0392923	0.0281544	0.866746	-0.0406224	5.93408	0.0148508	0.923828	RP1-30E17.2	0.0392923	1	1
ENSG00000261670	1449	OK	-0.00940715	0.00171611	0.966956	-0.040484	5.76846	0.0163163	0.982497	RP11-1C8.5	0.00940715	1	1
ENSG00000271830	1450	OK	-0.211136	0.738256	0.39022	-0.0443989	6.72781	0.00949212	0.570554	RP11-1C8.7	0.211136	0.425515	0.584928
ENSG00000250432	1451	OK	0.103112	0.240884	0.623568	-0.0416538	6.17753	0.0129383	0.76541	RP11-834C11.5	0.103112	0.434119	0.593615
ENSG00000249335	1452	OK	-0.306914	1.87236	0.171206	-0.0404659	5.92847	0.0148982	0.330233	CTC-340D7.1	0.306914	0.0472272	0.109147
ENSG00000103152	1453	OK	0.183171	0.718384	0.396674	-0.0361594	4.30472	0.0380067	0.57716	MPG	0.183171	0.355576	0.51277
ENSG00000262877	1454	OK	0.0455804	0.0375627	0.846324	-0.0413564	5.8047	0.0159834	0.912084	RP11-1055B8.4	0.0455804	1	1
ENSG00000146216	1455	OK	-0.655681	5.40913	0.0200317	-0.0353783	4.20956	0.0401967	0.0734083	TTBK1	0.655681	1.83284e-08	5.38388e-07
ENSG00000261094	1456	OK	0.61676	6.62646	0.0100474	-0.0436848	6.21722	0.0126514	0.0451506	RP11-355O1.11	0.61676	0.026679	0.0693465
ENSG00000161328	1457	OK	0.0861012	0.136783	0.711501	-0.0407782	6.05175	0.0138925	0.827006	LRRC56	0.0861012	1	1
ENSG00000273342	1458	OK	0.358098	2.84975	0.0913883	-0.0422863	6.17973	0.0129222	0.214313	KB-1440D3.14	0.358098	0.196853	0.329447
ENSG00000230728	1459	OK	0.492812	3.00426	0.0830458	-0.0471096	7.20796	0.00725808	0.200368	RP11-240D10.4	0.492812	0.0712644	0.151097
ENSG00000163485	1460	OK	-0.692482	6.50445	0.0107605	-0.0446182	6.35053	0.0117346	0.0473839	ADORA1	0.692482	0.000248279	0.00154975
ENSG00000250066	1461	OK	0.269305	1.48466	0.223047	-0.0387016	5.15756	0.0231454	0.395205	RP11-141O11.1	0.269305	0.26951	0.41778
ENSG00000118492	1462	OK	-0.793187	5.93993	0.0148016	-0.0470148	7.41005	0.00648607	0.0593605	ADGB	0.793187	0.0314755	0.0790583
ENSG00000272954	1463	OK	0.755303	9.55647	0.00199246	-0.0471377	7.18594	0.0073477	0.0145012	KB-1440D3.13	0.755303	0.000388863	0.00222811
ENSG00000272379	1464	OK	0.104921	0.186672	0.665701	-0.0417291	6.18222	0.012904	0.794254	RP1-257A7.5	0.104921	1	1
ENSG00000244342	1465	OK	-0.0464688	0.0461392	0.829923	-0.0405005	5.95594	0.0146678	0.902687	LINC00698	0.0464688	1	1
ENSG00000181852	1466	OK	-0.598443	4.79588	0.0285279	-0.0575148	9.43629	0.00212733	0.0940875	RNF41	0.598443	0.0171704	0.0487143
ENSG00000248636	1467	OK	0.0788835	0.129427	0.719027	-0.0396786	5.43344	0.0197547	0.831555	RP11-768F21.1	0.0788835	1	1
ENSG00000249352	1468	OK	-0.0457884	0.0306962	0.86092	-0.0406368	5.91414	0.0150198	0.920694	RP11-141O11.2	0.0457884	1	1
ENSG00000180745	1469	OK	-0.233426	1.11594	0.290794	-0.0468576	7.14349	0.00752365	0.471825	CLRN3	0.233426	0.103648	0.20217
ENSG00000128872	1470	OK	-0.877999	10.3078	0.00132467	-0.0677169	12.0709	0.000512147	0.011028	TMOD2	0.877999	1.98371e-05	0.000189979
ENSG00000213445	1471	OK	1.53649	14.2618	0.000159062	-0.0700623	12.083	0.000508836	0.00279019	SIPA1	1.53649	6.65362e-06	7.71725e-05
ENSG00000245812	1472	OK	-0.577989	3.72048	0.053749	-0.0500782	8.16099	0.00428009	0.148077	RP11-175K6.1	0.577989	0.091579	0.183687
ENSG00000137752	1473	OK	2.15109	21.1469	4.25391e-06	-0.0773737	12.8605	0.000335597	0.000304004	CASP1	2.15109	1.11022e-16	3.35906e-14
ENSG00000132141	1474	OK	-0.304882	1.70475	0.191667	-0.0409019	5.86805	0.0154181	0.356645	CCT6B	0.304882	0.188872	0.319243
ENSG00000272209	1475	OK	0.48348	4.86121	0.0274671	-0.0487903	7.86832	0.00503083	0.0916536	RP3-500L14.2	0.48348	0.00361465	0.0138837
ENSG00000250237	1476	OK	0.221034	1.09878	0.294535	-0.0432045	6.61535	0.0101104	0.476107	CTC-498J12.1	0.221034	0.363224	0.52041
ENSG00000164880	1477	OK	-0.353586	2.19991	0.138019	-0.0402033	5.56198	0.0183546	0.285738	INTS1	0.353586	0.0629525	0.137055
ENSG00000259275	1478	OK	0.409664	2.84217	0.0918199	-0.0381554	4.85985	0.0274886	0.215117	RP11-522B15.3	0.409664	0.0283739	0.0727432
ENSG00000163618	1479	OK	-1.02616	11.758	0.000605821	-0.0760776	13.3059	0.000264574	0.00645517	CADPS	1.02616	8.45623e-05	0.000638938
ENSG00000236901	1480	OK	-1.79309	24.895	6.05401e-07	-0.0738739	12.5264	0.000401253	9.71348e-05	MIR600HG	1.79309	6.53845e-08	1.57004e-06
ENSG00000226673	1481	OK	3.2271	12.6174	0.000382173	-0.03793	4.2727	0.0387293	0.00474724	LINC01108	3.2271	0.000713903	0.00368236
ENSG00000261135	1482	OK	0.32906	2.21974	0.136256	-0.0401242	5.89397	0.0151928	0.283474	RP4-798A10.7	0.32906	0.00807047	0.0265123
ENSG00000224174	1483	OK	-0.45756	1.81122	0.178362	-0.0449616	6.91981	0.00852462	0.339614	RP4-798A10.4	0.45756	0.266706	0.414605
ENSG00000089234	1484	OK	0.35552	2.39647	0.121609	-0.0366396	4.56054	0.0327168	0.262144	BRAP	0.35552	0.0305356	0.0770173
ENSG00000164011	1485	OK	-0.145346	0.235051	0.627804	-0.0380163	4.97168	0.0257656	0.768575	ZNF691	0.145346	0.594043	0.740989
ENSG00000233421	1486	OK	-0.822375	7.53453	0.00605277	-0.0453997	7.16094	0.0074508	0.0315665	RP5-875O13.1	0.822375	1.61819e-05	0.000160976
ENSG00000167037	1487	OK	-0.747391	6.90386	0.008601	-0.0439194	6.41266	0.0113309	0.0405071	SGSM1	0.747391	0.00507628	0.0182252
ENSG00000087995	1488	OK	-1.01207	12.9241	0.000324372	-0.0643866	11.2986	0.000775646	0.00429278	METTL2A	1.01207	1.74343e-05	0.000171024
ENSG00000133055	1489	OK	0.325767	2.18625	0.139248	-0.0416399	6.04641	0.0139346	0.287216	MYBPH	0.325767	0.0886879	0.179199
ENSG00000251396	1490	OK	0.360656	1.76115	0.184482	-0.0432196	6.54499	0.010518	0.347857	LINC01301	0.360656	0.0331029	0.0822003
ENSG00000249738	1491	OK	-0.456549	3.47023	0.0624825	-0.0507495	8.1068	0.00440996	0.164305	AC008697.1	0.456549	0.000290116	0.00175749
ENSG00000145075	1492	OK	-0.147279	0.373584	0.541057	-0.0419173	6.21755	0.012649	0.699704	CCDC39	0.147279	0.433809	0.593363
ENSG00000229692	1493	OK	0.489109	3.00392	0.0830634	-0.0420567	6.32204	0.0119247	0.200386	SOS1-IT1	0.489109	0.0651037	0.140677
ENSG00000254302	1494	OK	0.186508	0.541498	0.461813	-0.0419443	6.20298	0.0127535	0.635112	RP11-431M3.1	0.186508	0.488818	0.646719
ENSG00000125351	1495	OK	0.449522	3.05404	0.0805366	-0.0492562	7.86411	0.00504255	0.196349	UPF3B	0.449522	0.0176096	0.0497199
ENSG00000271732	1496	OK	0.530239	3.37412	0.0662279	-0.0360515	4.47143	0.0344661	0.171598	RP5-1182A14.5	0.530239	0.0398865	0.0954851
ENSG00000260766	1497	OK	0.627437	6.24218	0.0124743	-0.0453874	6.88644	0.00868519	0.0527095	RP11-226L15.5	0.627437	0.00324892	0.01269
ENSG00000198924	1498	OK	0.00824712	0.00107686	0.973822	-0.0406155	4.85958	0.0274931	0.986477	DCLRE1A	0.00824712	1	1
ENSG00000130511	1499	OK	0.101266	0.199336	0.655257	-0.0390335	5.20913	0.0224686	0.787601	SSBP4	0.101266	0.586551	0.734064
ENSG00000215908	1500	OK	0.121877	0.428647	0.512654	-0.0421225	6.30882	0.0120139	0.678257	CROCCP2	0.121877	0.348691	0.505159
ENSG00000271888	1501	OK	-0.38223	2.39531	0.121699	-0.0442374	6.56088	0.0104245	0.262178	RP11-560J1.2	0.38223	0.110851	0.213442
ENSG00000204428	1502	OK	0.413244	3.3651	0.0665914	-0.0403854	5.56879	0.0182834	0.172224		0.413244	0.0314445	0.0789992
ENSG00000079462	1503	OK	0.863214	9.46619	0.00209294	-0.042508	5.48182	0.0192153	0.0149701	PAFAH1B3	0.863214	0.000313819	0.0018738
ENSG00000164056	1504	OK	0.586346	5.36884	0.0204996	-0.0417969	5.80898	0.0159446	0.0744928	SPRY1	0.586346	0.0130383	0.0389836
ENSG00000120215	1505	OK	0.271229	1.43394	0.231122	-0.0444262	6.75668	0.00933971	0.404975	MLANA	0.271229	0.325515	0.480525
ENSG00000228079	1506	OK	0.363363	2.62959	0.104889	-0.041452	5.95462	0.0146788	0.236499	AC012368.1	0.363363	0.00857326	0.0278316
ENSG00000203709	1507	OK	0.496554	3.10357	0.078121	-0.0505147	7.99334	0.00469498	0.192193	C1orf132	0.496554	0.154946	0.275326
ENSG00000273038	1508	OK	0.966654	8.64839	0.0032735	-0.0386434	4.87461	0.0272546	0.0205786	RP11-479G22.8	0.966654	0.00336372	0.0130572
ENSG00000236255	1509	OK	1.18999	13.7176	0.000212451	-0.0747265	13.9728	0.000185479	0.00332652	AC009404.2	1.18999	2.79334e-11	2.06854e-09
ENSG00000260971	1510	OK	0.815207	7.52442	0.00608681	-0.0445517	6.37548	0.0115707	0.031705	RP11-504A18.1	0.815207	0.00851068	0.0276708
ENSG00000113569	1511	OK	-1.32501	15.0744	0.000103356	-0.0461013	6.22561	0.0125915	0.00214394	NUP155	1.32501	2.32444e-09	9.03768e-08
ENSG00000180481	1512	OK	0.0727702	0.080544	0.776562	-0.0412482	5.97007	0.0145507	0.868412	GLIPR1L2	0.0727702	0.543822	0.69677
ENSG00000273035	1513	OK	0.214226	0.889001	0.345748	-0.0426757	6.40666	0.0113693	0.529396	RP11-449G16.1	0.214226	0.248842	0.392714
ENSG00000231227	1514	OK	-0.345554	2.19449	0.138505	-0.0418557	6.23793	0.0125043	0.286352	RP11-85O21.4	0.345554	0.163167	0.286234
ENSG00000229656	1515	OK	0.220271	0.934305	0.333747	-0.0435433	6.59352	0.010235	0.517303	RP11-462L8.1	0.220271	0.298664	0.450784
ENSG00000253311	1516	OK	0.0116173	0.0025766	0.959517	-0.0406901	5.92134	0.0149586	0.978411	AC011343.1	0.0116173	1	1
ENSG00000259403	1517	OK	-0.150432	0.380912	0.537116	-0.0412021	6.16293	0.0130455	0.697118	RP11-315L6.1	0.150432	0.675438	0.812467
ENSG00000235407	1518	OK	-0.410629	2.59481	0.107214	-0.045141	7.02394	0.00804272	0.24001	RP11-470L19.2	0.410629	0.0141689	0.0417014
ENSG00000261453	1519	OK	-0.557231	3.69523	0.0545683	-0.0438785	6.6761	0.0097714	0.149702	RP11-565N2.1	0.557231	0.0944115	0.188187
ENSG00000270141	1520	OK	-0.201894	0.580474	0.446127	-0.0419497	6.3157	0.0119673	0.621305	TERC	0.201894	0.573109	0.722192
ENSG00000225791	1521	OK	-0.397081	2.8033	0.0940708	-0.0423544	6.1321	0.0132749	0.218918	TRAM2-AS1	0.397081	0.00252824	0.0103522
ENSG00000259886	1522	OK	-0.175023	0.489474	0.484162	-0.0460953	6.33191	0.0118585	0.653875	U82695.10	0.175023	0.609802	0.754865
ENSG00000185442	1523	OK	-0.57183	4.32104	0.0376439	-0.0584405	9.64967	0.00189386	0.115002	FAM174B	0.57183	0.0416586	0.0988778
ENSG00000133317	1524	OK	0.422407	3.07901	0.0793086	-0.0502423	8.18796	0.00421694	0.19415	LGALS12	0.422407	0.000249377	0.00155615
ENSG00000259834	1525	OK	-0.218257	0.791391	0.37368	-0.0459705	6.83427	0.00894254	0.555177	KCNA3	0.218257	0.421364	0.580805
ENSG00000150337	1526	OK	0.747845	7.40153	0.00651683	-0.0539816	8.66455	0.0032446	0.0332794	FCGR1A	0.747845	0.000876838	0.00436749
ENSG00000255367	1527	OK	-0.609971	5.56846	0.0182868	-0.0409146	5.83012	0.0157541	0.069049	RP13-726E6.2	0.609971	0.00809307	0.02657
ENSG00000170011	1528	OK	0.0239621	0.0117398	0.913718	-0.0404463	5.93381	0.0148531	0.952672	MYRIP	0.0239621	1	1
ENSG00000237321	1529	OK	-0.186857	0.493991	0.482152	-0.0371586	4.6725	0.0306493	0.651909	RP11-374A22.1	0.186857	0.634936	0.776687
ENSG00000248787	1530	OK	0.112468	0.234631	0.628111	-0.0411161	6.09645	0.0135454	0.768727	RP11-666A20.4	0.112468	1	1
ENSG00000272341	1531	OK	-0.898384	11.4437	0.000717354	-0.0690053	12.2107	0.000475168	0.0071774	RP1-151F17.2	0.898384	4.07893e-05	0.000347217
ENSG00000215447	1532	OK	-0.743201	8.42247	0.00370613	-0.0455514	7.07769	0.00780495	0.0225877	BX322557.10	0.743201	1.51249e-05	0.000152321
ENSG00000249240	1533	OK	0.156423	0.423335	0.515278	-0.0432767	6.41957	0.011287	0.680456	AC069368.3	0.156423	0.386236	0.544867
ENSG00000077782	1534	OK	0.110943	0.424167	0.514865	-0.0424729	6.35941	0.011676	0.680159	FGFR1	0.110943	0.419016	0.578322
ENSG00000149679	1535	OK	-1.00878	15.9439	6.52486e-05	-0.0541495	8.62351	0.00331851	0.00155095	CABLES2	1.00878	0.000221159	0.00140701
ENSG00000119965	1536	OK	-0.518022	3.57141	0.0587824	-0.0584201	9.22934	0.00238167	0.157524	C10orf88	0.518022	0.00416251	0.0155756
ENSG00000171566	1537	OK	-0.595543	3.81164	0.0508975	-0.0540449	8.58036	0.00339809	0.142399	PLRG1	0.595543	0.0111669	0.0344021
ENSG00000103148	1538	OK	0.417966	1.96066	0.161442	-0.0494353	7.64092	0.00570589	0.317238	NPRL3	0.417966	0.00454014	0.0166966
ENSG00000151458	1539	OK	-0.669362	5.63954	0.0175598	-0.0659262	10.889	0.000967373	0.0671748	ANKRD50	0.669362	3.78024e-06	4.89818e-05
ENSG00000261654	1540	OK	-0.553081	1.46422	0.22626	-0.0426495	6.50439	0.0107609	0.398998	RP11-96K19.4	0.553081	0.144205	0.260739
ENSG00000065060	1541	OK	-0.227543	0.90441	0.341602	-0.0414419	6.20766	0.0127198	0.525631	UHRF1BP1	0.227543	0.218432	0.356821
ENSG00000062650	1542	OK	0.526768	5.55387	0.0184399	-0.0478458	7.48049	0.00623712	0.0694538	WAPAL	0.526768	0.00109975	0.00528034
ENSG00000223768	1543	OK	0.12989	0.294796	0.587163	-0.0381276	4.72434	0.0297386	0.737494	LINC00205	0.12989	0.444295	0.603342
ENSG00000254869	1544	OK	-6.28943e-05	1.20193e-07	0.999723	-0.0409085	5.95734	0.0146562	0.999967	RP11-91I20.2	6.28943e-05	1	1
ENSG00000241839	1545	OK	0.920763	9.53872	0.00201182	-0.0647015	11.4828	0.000702451	0.0145969	PLEKHO2	0.920763	0.000163531	0.00110511
ENSG00000184274	1546	OK	0.350688	2.46518	0.116394	-0.0445992	6.77524	0.00924311	0.254031	LINC00315	0.350688	0.0147497	0.0431232
ENSG00000133048	1547	OK	0.33545	2.04411	0.152796	-0.0499955	7.69119	0.0055491	0.305665	CHI3L1	0.33545	0.00586893	0.0205183
ENSG00000250156	1548	OK	0.802346	9.04365	0.00263608	-0.0549513	8.68141	0.00321472	0.0176399	CTC-498M16.2	0.802346	0.00118907	0.00561502
ENSG00000196998	1549	OK	1.1778	12.808	0.000345136	-0.0383277	4.52328	0.0334367	0.00447072	WDR45	1.1778	4.59423e-05	0.000382925
ENSG00000093072	1550	OK	0.0501829	0.0381041	0.845234	-0.0418314	5.78004	0.0162092	0.911393	CECR1	0.0501829	0.943725	1
ENSG00000073792	1551	OK	0.202451	1.06903	0.301166	-0.0407808	5.87489	0.0153584	0.483133	IGF2BP2	0.202451	0.176107	0.303012
ENSG00000228616	1552	OK	0.34095	2.36427	0.124142	-0.0409835	5.84342	0.0156354	0.26555	RP11-66N11.7	0.34095	0.0993332	0.195428
ENSG00000270160	1553	OK	-0.402351	2.46539	0.116378	-0.0441277	6.75887	0.00932828	0.254027	RP11-264E20.2	0.402351	0.0326302	0.0812168
ENSG00000186862	1554	OK	-1.33878	15.0895	0.000102533	-0.0391327	4.46328	0.0346309	0.00213315	PDZD7	1.33878	6.78653e-11	4.40895e-09
ENSG00000204227	1555	OK	0.510814	2.88144	0.0896057	-0.0479994	7.53958	0.0060358	0.211332		0.510814	0.105509	0.205082
ENSG00000231842	1556	OK	-0.185343	0.707963	0.400121	-0.0409968	6.08932	0.0136002	0.580303	RP11-527F13.1	0.185343	0.130412	0.240992
ENSG00000251189	1557	OK	-0.0297393	0.0201258	0.887186	-0.0409823	6.08738	0.0136151	0.936215	CTD-2196P11.2	0.0297393	1	1
ENSG00000196456	1558	OK	-0.0477663	0.0495712	0.823811	-0.0409474	6.06738	0.0137701	0.899209	ZNF775	0.0477663	0.777691	0.904636
ENSG00000117394	1559	OK	1.18633	13.3204	0.000262529	-0.0584619	9.63192	0.00191224	0.00380568	SLC2A1	1.18633	9.13786e-08	2.07651e-06
ENSG00000249911	1560	OK	0.134532	0.31739	0.57318	-0.0427987	6.3145	0.0119754	0.726155	LINC01265	0.134532	0.432231	0.591702
ENSG00000164162	1561	OK	-0.0128348	0.00266923	0.958796	-0.0410231	5.56406	0.0183328	0.9781	ANAPC10	0.0128348	1	1
ENSG00000132334	1562	OK	-0.506502	4.46163	0.0346643	-0.0474383	7.19165	0.00732435	0.108443	PTPRE	0.506502	0.0425301	0.100496
ENSG00000249740	1563	OK	0.865301	11.8651	0.000571949	-0.0644177	11.3177	0.000767711	0.00620241	OSMR-AS1	0.865301	1.59534e-06	2.33028e-05
ENSG00000232859	1564	OK	-0.444347	3.11485	0.0775816	-0.0495317	8.10212	0.00442135	0.191265	LYRM9	0.444347	0.0397202	0.0951407
ENSG00000242578	1565	OK	-0.146214	0.354081	0.551812	-0.0391644	5.42013	0.0199058	0.708412	RP11-469J4.3	0.146214	1	1
ENSG00000125450	1566	OK	-0.0214256	0.0144644	0.904271	-0.0406348	5.87692	0.0153406	0.947628	NUP85	0.0214256	1	1
ENSG00000138594	1567	OK	0.964824	10.9214	0.000950616	-0.0454533	6.33094	0.011865	0.00877641	TMOD3	0.964824	8.12413e-07	1.31144e-05
ENSG00000228358	1568	OK	-0.750724	8.70441	0.00317442	-0.0579028	10.2711	0.00135134	0.0201146	AC113617.1	0.750724	0.00600598	0.0208967
ENSG00000144395	1569	OK	0.0941524	0.161942	0.687374	-0.0423693	5.91453	0.0150165	0.810123	CCDC150	0.0941524	1	1
ENSG00000204866	1570	OK	-0.215154	0.75837	0.383839	-0.0428623	6.35669	0.0116939	0.564811	IGFL2	0.215154	0.345465	0.501825
ENSG00000244738	1571	OK	0.170412	0.524392	0.468974	-0.0442482	6.47796	0.0109221	0.64109	RP11-373E16.3	0.170412	0.377777	0.536256
ENSG00000233922	1572	OK	0.0410233	0.0416895	0.838213	-0.0411771	6.07639	0.0137001	0.907581	AL133493.2	0.0410233	1	1
ENSG00000271904	1573	OK	-0.045144	0.0487994	0.825166	-0.0408246	6.07029	0.0137474	0.899999	CTC-498M16.4	0.045144	1	1
ENSG00000117983	1574	OK	-0.216306	0.926957	0.335655	-0.0395081	5.68778	0.0170834	0.519348	MUC5B	0.216306	0.34881	0.505297
ENSG00000188368	1575	OK	0.401962	2.59478	0.107216	-0.03771	5.02645	0.024963	0.24001	PRR19	0.401962	0.0454307	0.105757
ENSG00000120256	1576	OK	-0.733502	6.79298	0.00915168	-0.0634771	10.8722	0.000976178	0.0423011	LRP11	0.733502	0.000218498	0.00139375
ENSG00000259664	1577	OK	-0.493734	3.8698	0.0491624	-0.0557199	9.03323	0.00265115	0.13881	CTD-2147F2.2	0.493734	0.0556114	0.1242
ENSG00000234584	1578	OK	1.4122	18.6759	1.54926e-05	-0.0515942	7.08396	0.0077777	0.000638361	AC019186.1	1.4122	2.17967e-07	4.33864e-06
ENSG00000137040	1579	OK	-0.458934	3.57725	0.058576	-0.0532382	8.67751	0.0032216	0.157146	RANBP6	0.458934	0.0189474	0.0527663
ENSG00000270557	1580	OK	0.0357939	0.0230341	0.879368	-0.041143	5.97173	0.014537	0.931239	RP11-546J1.1	0.0357939	1	1
ENSG00000233220	1581	OK	0.114678	0.183191	0.668645	-0.0416501	6.18626	0.0128746	0.796291	LINC00167	0.114678	1	1
ENSG00000271320	1582	OK	0.18432	0.557282	0.455357	-0.0422635	6.30671	0.0120282	0.628848	RP11-1152H14.1	0.18432	0.489759	0.647519
ENSG00000240497	1583	OK	0.0412132	0.0281032	0.866866	-0.0405303	5.95855	0.0146461	0.923828	RP11-185E8.1	0.0412132	1	1
ENSG00000259582	1584	OK	-0.499511	3.49183	0.0616725	-0.0415997	6.02626	0.0140946	0.162904	RP11-461F11.3	0.499511	0.00330743	0.0128789
ENSG00000151623	1585	OK	0.183666	0.567204	0.451372	-0.0363899	4.21315	0.0401118	0.625342	NR3C2	0.183666	0.327001	0.482113
ENSG00000163794	1586	OK	0.214526	0.786405	0.375189	-0.0436326	6.6142	0.0101169	0.556661	UCN	0.214526	0.324663	0.479702
ENSG00000259478	1587	OK	-0.899166	5.61521	0.0178053	-0.0400821	5.2391	0.0220847	0.0678233	RP11-753A21.1	0.899166	0.00431905	0.0160282
ENSG00000124343	1588	OK	0.229397	1.16869	0.279672	-0.0458295	6.98332	0.0082273	0.459623	XG	0.229397	0.393558	0.552619
ENSG00000196159	1589	OK	0.467277	3.9774	0.0461148	-0.0485678	7.70144	0.00551766	0.132645	FAT4	0.467277	0.000785303	0.0039856
ENSG00000237327	1590	OK	0.0371719	0.0283702	0.866241	-0.0412042	6.08683	0.0136193	0.923828	UPP2-IT1	0.0371719	1	1
ENSG00000258483	1591	OK	0.453642	3.03159	0.0816579	-0.047922	7.65853	0.00565044	0.198102	AC144835.1	0.453642	0.0139776	0.0412414
ENSG00000272791	1592	OK	-0.132189	0.317451	0.573144	-0.038736	5.27936	0.0215797	0.726155	RP11-464F9.22	0.132189	0.326545	0.481743
ENSG00000109445	1593	OK	0.360805	2.19653	0.138322	-0.0456789	7.15813	0.00746248	0.28618	ZNF330	0.360805	0.179058	0.306718
ENSG00000167619	1594	OK	-0.125686	0.327537	0.567113	-0.0397342	5.64419	0.0175134	0.720493	TMEM145	0.125686	0.496261	0.653748
ENSG00000260778	1595	OK	0.260331	1.45957	0.226998	-0.0403361	5.72967	0.0166807	0.400133		0.260331	0.217997	0.356274
ENSG00000171408	1596	OK	-0.147898	0.281035	0.596023	-0.0437345	6.16512	0.0130294	0.74473	PDE7B	0.147898	0.803075	0.928098
ENSG00000145979	1597	OK	-0.202312	0.724196	0.394771	-0.0468517	6.77044	0.00926798	0.575163	TBC1D7	0.202312	0.151553	0.270819
ENSG00000188293	1598	OK	0.577956	5.06725	0.024382	-0.0531591	8.80449	0.00300491	0.0842549	IGFL1	0.577956	0.00662542	0.0226359
ENSG00000258884	1599	OK	0.0665009	0.0751024	0.784048	-0.0422078	5.72409	0.0167337	0.873506	CTD-3035D6.2	0.0665009	0.799958	0.925607
ENSG00000250404	1600	OK	-1.07835	11.4067	0.000731801	-0.0235923	1.60146	0.205697	0.00726961	AC090587.2	1.07835	0.000122668	0.000876894
ENSG00000242288	1601	OK	-0.308716	1.27533	0.258769	-0.0380749	5.05818	0.0245099	0.436551	RP11-464F9.1	0.308716	0.198373	0.331461
ENSG00000137033	1602	OK	-0.0468146	0.0458349	0.830476	-0.0398956	5.37888	0.020382	0.903001	IL33	0.0468146	1	1
ENSG00000171103	1603	OK	-0.649885	6.62492	0.0100562	-0.0581583	9.51025	0.00204327	0.0451659	TRMT61B	0.649885	0.00658626	0.0225494
ENSG00000229368	1604	OK	-0.900585	7.59323	0.0058588	-0.0309035	3.18124	0.0744883	0.0308152	AC090587.4	0.900585	1.86173e-07	3.80626e-06
ENSG00000260810	1605	OK	0.275744	0.876081	0.349277	-0.0460351	6.83874	0.00892019	0.532604	CTD-2547L24.4	0.275744	0.423996	0.583256
ENSG00000118503	1606	OK	1.90375	13.8579	0.000197169	-0.0562579	8.73226	0.00312628	0.00318039	TNFAIP3	1.90375	5.01162e-08	1.25909e-06
ENSG00000245832	1607	OK	0.00895744	0.00127433	0.971523	-0.0404632	5.53902	0.018597	0.9852	RP11-179A16.1	0.00895744	1	1
ENSG00000128731	1608	OK	-0.615727	6.00102	0.0142976	-0.0338533	3.77026	0.0521715	0.0580874		0.615727	1.99782e-06	2.82267e-05
ENSG00000130701	1609	OK	-0.380314	2.6537	0.103309	-0.0432245	6.54829	0.0104985	0.234059	RBBP8NL	0.380314	0.157687	0.278769
ENSG00000270062	1610	OK	0.0325066	0.0227583	0.880087	-0.0404728	5.76087	0.016387	0.931735	RP11-248J18.3	0.0325066	1	1
ENSG00000234807	1611	OK	-0.110931	0.190285	0.662679	-0.0382957	4.91352	0.0266473	0.792349	LINC01135	0.110931	0.800318	0.925872
ENSG00000173575	1612	OK	0.287408	1.34566	0.246038	-0.0499631	7.37355	0.00661903	0.421623		0.287408	0.0464588	0.107724
ENSG00000175773	1613	OK	-0.368976	2.17295	0.140457	-0.0401923	5.73722	0.0166091	0.289034	RP11-121M22.1	0.368976	0.11346	0.217168
ENSG00000228412	1614	OK	0.109585	0.195221	0.658606	-0.0424955	6.06784	0.0137665	0.789753	RP4-625H18.2	0.109585	1	1
ENSG00000166839	1615	OK	0.362553	2.14141	0.14337	-0.04747	7.36088	0.00666582	0.292858	ANKDD1A	0.362553	0.184996	0.314221
ENSG00000271816	1616	OK	-0.210035	0.805688	0.369398	-0.0385189	5.2919	0.0214248	0.551299		0.210035	0.296768	0.448561
ENSG00000143970	1617	OK	0.293048	1.9972	0.15759	-0.0426184	6.34103	0.0117976	0.311751	ASXL2	0.293048	0.0292877	0.0745802
ENSG00000272226	1618	OK	0.0299552	0.0159973	0.899351	-0.0407106	6.01994	0.0141451	0.944669	RP11-63G10.3	0.0299552	0.671251	0.808855
ENSG00000228392	1619	OK	-0.746022	2.35953	0.12452	-0.0288115	2.44775	0.117693	0.266051	RP11-343J18.1	0.746022	0.129839	0.240226
ENSG00000203814	1620	OK	0.738005	6.09249	0.0135758	-0.0519548	8.28498	0.00399743	0.0559271	HIST2H2BF	0.738005	0.00369642	0.0141311
ENSG00000087095	1621	OK	-1.04043	10.9217	0.000950436	-0.0909841	15.5472	8.04703e-05	0.00877641	NLK	1.04043	1.68244e-08	5.04708e-07
ENSG00000108100	1622	OK	-0.751881	7.66835	0.00561977	-0.071288	12.353	0.000440289	0.0300331	CCNY	0.751881	7.77866e-05	0.000596818
ENSG00000243667	1623	OK	-0.243061	1.00376	0.316403	-0.0435985	6.57121	0.0103641	0.499672	WDR92	0.243061	0.276813	0.426465
ENSG00000232453	1624	OK	0.55697	5.57677	0.0182002	-0.0492695	7.62213	0.00576563	0.0688081	RP4-794H19.1	0.55697	0.0331156	0.0822126
ENSG00000010030	1625	OK	0.275397	1.31319	0.251817	-0.043141	6.5483	0.0104984	0.428648	ETV7	0.275397	0.206193	0.341435
ENSG00000272140	1626	OK	-0.61453	4.71757	0.029856	-0.0402022	5.67336	0.0172244	0.0972796	RP11-574K11.29	0.61453	0.0188293	0.0525197
ENSG00000143878	1627	OK	0.372623	1.93814	0.16387	-0.0480599	7.53014	0.00606753	0.320551	RHOB	0.372623	0.0813822	0.167404
ENSG00000273218	1628	OK	-0.10267	0.216661	0.641596	-0.0405846	5.96066	0.0146286	0.778479	LLNLR-246C6.1	0.10267	1	1
ENSG00000173039	1629	OK	2.60269	21.9815	2.75291e-06	-0.0932253	16.9454	3.84709e-05	0.000248102	RELA	2.60269	5.67425e-11	3.803e-09
ENSG00000255382	1630	OK	0.147731	0.453954	0.500463	-0.0396889	5.64695	0.0174858	0.667926	RP11-718B12.2	0.147731	0.555515	0.707355
ENSG00000268189	1631	OK	0.275355	1.43593	0.230798	-0.0438354	6.6266	0.0100467	0.404676	AC005785.2	0.275355	0.239637	0.381918
ENSG00000184432	1632	OK	-0.0729787	0.111358	0.738603	-0.0411676	6.13544	0.0132499	0.843828	COPB2	0.0729787	1	1
ENSG00000165732	1633	OK	0.316364	2.19632	0.138341	-0.040789	5.84113	0.0156558	0.286181	DDX21	0.316364	0.0563417	0.125501
ENSG00000230812	1634	OK	-0.0529085	0.0684846	0.793556	-0.0411759	6.11934	0.013371	0.879749	LINC01358	0.0529085	0.602366	0.748592
ENSG00000036257	1635	OK	-0.281835	1.21918	0.269522	-0.0501894	7.26584	0.00702783	0.448204	CUL3	0.281835	0.184065	0.313093
ENSG00000254842	1636	OK	-0.342432	2.15344	0.142251	-0.0474635	7.43827	0.00638511	0.291338	RP11-890B15.2	0.342432	0.183319	0.312098
ENSG00000272966	1637	OK	-0.0253304	0.0136311	0.907056	-0.0410733	6.0463	0.0139355	0.948909	RP11-686O6.1	0.0253304	1	1
ENSG00000271851	1638	OK	0.507636	4.60264	0.0319228	-0.0403259	5.58566	0.0181081	0.102021	RP11-565F19.2	0.507636	0.0263971	0.0688078
ENSG00000273456	1639	OK	-0.100735	0.202802	0.652469	-0.0430165	6.23097	0.0125535	0.785304	RP11-686O6.2	0.100735	0.483154	0.641068
ENSG00000253522	1640	OK	0.253702	1.33616	0.247713	-0.0402944	5.72421	0.0167326	0.423875		0.253702	0.114447	0.218564
ENSG00000250934	1641	OK	0.243065	1.18711	0.275913	-0.0371774	4.7877	0.0286637	0.455531	RP11-71E19.1	0.243065	0.139033	0.253353
ENSG00000253452	1642	OK	-0.295049	1.66094	0.197476	-0.0447801	7.01686	0.00807455	0.364094	RP11-473J6.1	0.295049	0.0894351	0.180308
ENSG00000183598	1643	OK	0.173482	0.517071	0.472094	-0.0412782	6.14656	0.0131668	0.643196	HIST2H3D	0.173482	0.777399	0.904397
ENSG00000236922	1644	OK	-0.0564981	0.0568095	0.811612	-0.0422038	5.83807	0.015683	0.891133	LINC01378	0.0564981	1	1
ENSG00000251448	1645	OK	-0.061914	0.0783147	0.779594	-0.0404386	5.87604	0.0153483	0.870559	RP11-71E19.2	0.061914	1	1
ENSG00000102981	1646	OK	-0.0466555	0.0362448	0.849011	-0.041913	5.70175	0.016948	0.913308	PARD6A	0.0466555	0.546078	0.698646
ENSG00000102030	1647	OK	0.419202	2.06778	0.15044	-0.0423042	6.11289	0.01342	0.302472	NAA10	0.419202	0.080927	0.166614
ENSG00000235215	1648	OK	-0.155738	0.388438	0.533122	-0.0402665	5.86611	0.0154351	0.694018	RP11-145M4.2	0.155738	1	1
ENSG00000131238	1649	OK	-0.4569	2.54074	0.110943	-0.0589932	8.55394	0.00344775	0.245764	PPT1	0.4569	0.00239881	0.00992078
ENSG00000255455	1650	OK	-0.62737	5.67638	0.0171948	-0.0476866	7.73341	0.00542083	0.0661876	RP11-890B15.3	0.62737	0.00573134	0.0201167
ENSG00000237352	1651	OK	0.460488	4.27444	0.0386897	-0.0457105	7.05405	0.00790862	0.117326	RP11-145M4.3	0.460488	0.000805434	0.00407022
ENSG00000226856	1652	OK	0.00423197	0.000370549	0.984642	-0.0409438	6.04574	0.0139399	0.99176	AC093901.1	0.00423197	1	1
ENSG00000228972	1653	OK	0.217979	0.718751	0.396554	-0.0411927	6.10903	0.0134493	0.57708	RP1-86D1.2	0.217979	0.50689	0.663336
ENSG00000224609	1654	OK	0.443619	3.85137	0.0497055	-0.0417347	6.22521	0.0125944	0.139933	HSD52	0.443619	0.0433276	0.102016
ENSG00000229702	1655	OK	0.0226051	0.0097532	0.92133	-0.0410905	6.02995	0.0140651	0.956278	RP1-274L7.1	0.0226051	0.882066	1
ENSG00000272574	1656	OK	0.499175	4.29979	0.0381171	-0.0500829	8.08198	0.00447076	0.116106	RP11-359K18.4	0.499175	0.00414153	0.0155163
ENSG00000118960	1657	OK	0.255206	0.888799	0.345803	-0.0465084	6.81443	0.00904241	0.529441	HS1BP3	0.255206	0.234825	0.376285
ENSG00000123124	1658	OK	-0.460542	3.2647	0.070786	-0.049703	7.83536	0.00512339	0.179551	WWP1	0.460542	0.0517877	0.117507
ENSG00000087460	1659	OK	0.652923	5.45053	0.0195624	-0.0313	3.14464	0.0761766	0.072293	GNAS	0.652923	0.00981635	0.0310253
ENSG00000259928	1660	OK	-0.700631	8.0064	0.00466123	-0.0460069	6.78384	0.00919868	0.0264453	RP11-218M11.1	0.700631	0.0347315	0.0853043
ENSG00000226266	1661	OK	0.349253	2.85286	0.0912113	-0.0458071	7.21172	0.00724292	0.213998	AC009961.3	0.349253	0.0699793	0.148846
ENSG00000166477	1662	OK	-0.156241	0.348311	0.555071	-0.0452627	6.23912	0.0124958	0.711018	LEO1	0.156241	0.712688	0.845935
ENSG00000185522	1663	OK	0.101277	0.295987	0.586409	-0.0416128	6.18842	0.0128589	0.736891		0.101277	0.474544	0.633453
ENSG00000196865	1664	OK	0.637831	7.99775	0.00468354	-0.0516846	8.34595	0.00386549	0.0265314	NHLRC2	0.637831	0.00774239	0.0256573
ENSG00000231754	1665	OK	-1.4666	22.0944	2.5956e-06	-0.099239	18.6783	1.5473e-05	0.000239714	RP11-204E9.1	1.4666	9.63613e-06	0.000104658
ENSG00000270457	1666	OK	-0.432745	3.03269	0.0816028	-0.0442986	6.82169	0.00900571	0.198037	RP11-467C18.1	0.432745	0.077848	0.16178
ENSG00000269893	1667	OK	0.663067	4.41708	0.035581	-0.0387884	5.15633	0.0231618	0.110139	SNHG8	0.663067	0.0474266	0.109536
ENSG00000196296	1668	OK	-0.244064	0.76345	0.382251	-0.0358928	4.09815	0.0429302	0.563492	ATP2A1	0.244064	0.284997	0.435684
ENSG00000269909	1669	OK	0.38164	2.97468	0.0845766	-0.0449504	6.86181	0.00880572	0.202768	RP11-489N22.3	0.38164	0.068668	0.146842
ENSG00000231816	1670	OK	0.119494	0.345362	0.55675	-0.0410118	6.10402	0.0134875	0.71232	RP4-782L23.1	0.119494	0.878946	1
ENSG00000234988	1671	OK	-0.106638	0.212483	0.644828	-0.0411198	6.07986	0.0136732	0.780523	AC068538.4	0.106638	0.26167	0.408852
ENSG00000111331	1672	OK	-0.275194	0.80293	0.370219	-0.0367342	4.72585	0.0297125	0.551979	OAS3	0.275194	0.189291	0.319716
ENSG00000234233	1673	OK	0.422519	4.14622	0.0417276	-0.0419882	5.99767	0.0143248	0.123809	KCNH1-IT1	0.422519	0.000975543	0.00478212
ENSG00000246067	1674	OK	0.0467828	0.0419574	0.837701	-0.0407232	5.97318	0.014525	0.907177	RAB30-AS1	0.0467828	1	1
ENSG00000272168	1675	OK	-1.33881	18.9063	1.37299e-05	-0.0957457	18.6857	1.54138e-05	0.000594651	CASC15	1.33881	2.9311e-05	0.000264274
ENSG00000251504	1676	OK	-0.391435	1.54268	0.214219	-0.0363976	4.48261	0.0342414	0.384812	LINC01099	0.391435	0.284615	0.435225
ENSG00000226476	1677	OK	-0.500701	4.02646	0.0447918	-0.0369559	4.69172	0.0303082	0.130273	RP11-776H12.1	0.500701	0.098315	0.193936
ENSG00000231252	1678	OK	0.358684	2.753	0.0970724	-0.0482794	7.67045	0.00561323	0.223783	RP11-436K8.1	0.358684	0.0209406	0.0572998
ENSG00000159086	1679	OK	0.367453	2.7166	0.0993096	-0.0474361	7.47157	0.00626807	0.227554	PAXBP1	0.367453	0.0218096	0.0591502
ENSG00000183624	1680	OK	0.189482	0.801698	0.370586	-0.0369466	4.63096	0.0314	0.552255	HMCES	0.189482	0.297452	0.449371
ENSG00000115204	1681	OK	-0.889642	9.71946	0.00182327	-0.0216533	1.42672	0.232301	0.0136507	MPV17	0.889642	0.00118393	0.00559821
ENSG00000254173	1682	OK	0.249063	1.45918	0.22706	-0.0422091	6.3119	0.0119931	0.400176		0.249063	0.222285	0.361358
ENSG00000259921	1683	OK	0.285081	1.22142	0.269082	-0.0417911	6.13855	0.0132266	0.447624	AC022819.3	0.285081	0.279307	0.429046
ENSG00000206069	1684	OK	0.214936	1.04341	0.30703	-0.0429264	6.4985	0.0107965	0.489837	TMEM211	0.214936	0.411843	0.57125
ENSG00000232034	1685	OK	0.0691452	0.0853141	0.770221	-0.0414824	6.08131	0.0136619	0.86476	AC092168.2	0.0691452	1	1
ENSG00000260948	1686	OK	-0.773776	8.31893	0.0039234	-0.0523054	8.65103	0.00326877	0.0234861	RP11-552M11.8	0.773776	4.81171e-13	6.03001e-11
ENSG00000245526	1687	OK	-0.96776	11.5716	0.000669675	-0.0489946	7.72818	0.00543654	0.00687496	LINC00461	0.96776	7.93764e-08	1.83929e-06
ENSG00000271833	1688	OK	0.201397	0.836717	0.360338	-0.0416744	6.15292	0.0131195	0.543075	RP11-356B19.11	0.201397	0.809238	0.933998
ENSG00000254186	1689	OK	-0.00470998	0.000443519	0.983198	-0.0406473	5.97124	0.0145411	0.990981	RP11-167P20.1	0.00470998	0.730395	0.861784
ENSG00000267107	1690	OK	2.94752	29.4128	5.8491e-08	-0.0553558	6.7485	0.00938267	2.47581e-05	PCAT19	2.94752	6.49514e-11	4.2457e-09
ENSG00000153363	1691	OK	-0.825055	5.31973	0.0210853	-0.0295914	2.6316	0.104756	0.0760026	LINC00467	0.825055	0.00179539	0.00783366
ENSG00000124440	1692	OK	1.06783	11.8748	0.000568984	-0.0632112	10.886	0.000968914	0.00619043	HIF3A	1.06783	0.0159548	0.0459363
ENSG00000133063	1693	OK	0.352782	2.30188	0.129217	-0.0393516	5.52334	0.0187644	0.273041	CHIT1	0.352782	0.295251	0.446715
ENSG00000243960	1694	OK	-0.502276	4.63231	0.0313753	-0.0443895	6.91589	0.00854329	0.100727	RP11-552M11.4	0.502276	0.00301647	0.0119279
ENSG00000255503	1695	OK	-0.0450412	0.0355336	0.850482	-0.0393354	5.34219	0.0208153	0.914054	RP11-113K21.4	0.0450412	1	1
ENSG00000248197	1696	OK	0.0691257	0.0964204	0.756168	-0.0395501	5.64704	0.0174849	0.854857	LINC00290	0.0691257	1	1
ENSG00000231346	1697	OK	-0.0352134	0.0175575	0.894585	-0.0401214	5.65053	0.0174501	0.94139	LINC01160	0.0352134	1	1
ENSG00000260455	1698	OK	-0.452028	3.60349	0.0576583	-0.050751	8.19057	0.00421086	0.155421	CASC14	0.452028	0.0199657	0.0550518
ENSG00000174197	1699	OK	0.0999192	0.235045	0.627808	-0.0429579	6.24409	0.0124609	0.768575	MGA	0.0999192	0.83098	0.954843
ENSG00000249460	1700	OK	-0.110272	0.21045	0.646415	-0.0408374	6.01655	0.0141723	0.781239	RP11-665C14.2	0.110272	1	1
ENSG00000268355	1701	OK	0.201947	1.02215	0.312009	-0.0391017	5.4225	0.0198788	0.495282	AC006129.1	0.201947	0.456918	0.615825
ENSG00000253123	1702	OK	-0.0124041	0.00373951	0.951239	-0.0410169	6.06224	0.0138102	0.973344	RP11-527N22.1	0.0124041	1	1
ENSG00000260874	1703	OK	-0.344147	1.91676	0.166215	-0.0358304	4.35981	0.0367964	0.323434	RP11-715J22.4	0.344147	0.159006	0.280586
ENSG00000261568	1704	OK	1.29062	17.0692	3.60424e-05	-0.0476422	6.21498	0.0126674	0.00107061	RP11-524C21.2	1.29062	5.86852e-08	1.43521e-06
ENSG00000163328	1705	OK	-0.559211	3.68495	0.0549055	-0.0584647	9.07773	0.00258741	0.150258	GPR155	0.559211	0.0238433	0.0635431
ENSG00000253746	1706	OK	0.225825	1.01657	0.313335	-0.0387169	5.20679	0.0224988	0.496493	RP11-527N22.2	0.225825	0.119521	0.22583
ENSG00000114670	1707	OK	0.116229	0.343077	0.558059	-0.0420711	6.17906	0.0129271	0.713595	NEK11	0.116229	0.489004	0.646843
ENSG00000270164	1708	OK	1.90109	20.6944	5.3872e-06	-0.0550781	7.59235	0.00586166	0.000350763	LINC01480	1.90109	5.39842e-07	9.25774e-06
ENSG00000271200	1709	OK	0.114793	0.260095	0.610055	-0.0418905	6.2837	0.0121853	0.755135	RP11-430G17.3	0.114793	0.83723	0.961328
ENSG00000228772	1710	OK	-0.395569	2.84228	0.0918137	-0.0513958	8.3748	0.0038046	0.215117	RP1-309H15.2	0.395569	0.0793575	0.164301
ENSG00000204427	1711	OK	-0.239739	0.986158	0.320683	-0.0381316	5.05339	0.0245778	0.504052		0.239739	0.144903	0.261562
ENSG00000260293	1712	OK	0.7292	4.00819	0.0452797	-0.0512925	8.16902	0.00426119	0.13127	RP11-715J22.6	0.7292	0.0315591	0.0792307
ENSG00000230317	1713	OK	0.310452	1.55642	0.21219	-0.0437407	6.63182	0.0100173	0.382727	LINC01284	0.310452	0.191963	0.323205
ENSG00000253161	1714	OK	-0.0693099	0.0827263	0.773636	-0.0415016	6.15403	0.0131113	0.866831	RP11-150O12.1	0.0693099	0.614459	0.758857
ENSG00000254676	1715	OK	-0.359789	1.52599	0.216716	-0.0322218	3.11448	0.0775993	0.387808	RP11-727A23.4	0.359789	0.108247	0.209444
ENSG00000272902	1716	OK	-1.32741	17.7293	2.5468e-05	-0.079578	14.6535	0.000129195	0.000853459	RP11-299H21.1	1.32741	9.76705e-07	1.53898e-05
ENSG00000197077	1717	OK	0.000279585	1.39967e-06	0.999056	-0.0406158	5.9575	0.0146548	0.99968	KIAA1671	0.000279585	1	1
ENSG00000147854	1718	OK	0.143544	0.503599	0.477923	-0.0408151	5.96349	0.0146051	0.648426	UHRF2	0.143544	0.345746	0.502034
ENSG00000105429	1719	OK	-0.467628	3.49879	0.0614138	-0.0508145	8.22889	0.00412288	0.162504	MEGF8	0.467628	0.0200212	0.0551332
ENSG00000247137	1720	OK	-0.198368	0.651617	0.419535	-0.0369485	4.58688	0.0322177	0.597213	RP11-727A23.5	0.198368	0.280931	0.430835
ENSG00000268027	1721	OK	0.674452	5.68485	0.017112	-0.0490886	7.42424	0.00643512	0.0659655	AC006129.2	0.674452	0.00376877	0.0143456
ENSG00000260711	1722	OK	-0.608381	5.86144	0.0154762	-0.0576994	9.95834	0.00160122	0.0613507	RP11-747H7.3	0.608381	0.000209227	0.0013481
ENSG00000090686	1723	OK	-0.651052	4.095	0.0430102	-0.0398995	5.48602	0.0191691	0.126568	USP48	0.651052	0.00211433	0.00893622
ENSG00000228549	1724	OK	-0.451682	2.78417	0.0952003	-0.0404244	5.68922	0.0170694	0.220702	RP11-108M9.3	0.451682	0.116504	0.221364
ENSG00000260101	1725	OK	-0.209931	0.773538	0.379125	-0.0446307	6.72148	0.00952584	0.560746	RP11-568N6.1	0.209931	0.474751	0.63357
ENSG00000056998	1726	OK	0.230607	0.844918	0.357994	-0.0443143	6.73641	0.00944647	0.540919	GYG2	0.230607	0.329073	0.484328
ENSG00000227764	1727	OK	0.732041	4.11635	0.0424707	-0.0522273	8.46605	0.00361837	0.125312	RP11-354K1.1	0.732041	0.00225047	0.00941952
ENSG00000254777	1728	OK	-0.0765226	0.105169	0.745712	-0.0392518	5.14212	0.0233521	0.848107	AC022182.1	0.0765226	0.87655	1
ENSG00000108306	1729	OK	-0.998328	12.8811	0.000331912	-0.0445766	6.2731	0.0122585	0.00436347	FBXL20	0.998328	7.46211e-11	4.76024e-09
ENSG00000226149	1730	OK	-0.540651	5.16523	0.0230435	-0.0544122	9.27268	0.00232597	0.0808143	RP1-69D17.4	0.540651	0.000119876	0.000861215
ENSG00000105655	1731	OK	2.30616	23.171	1.48212e-06	-0.0300736	2.16222	0.14144	0.000174388	ISYNA1	2.30616	6.82008e-09	2.32972e-07
ENSG00000257524	1732	OK	0.938534	8.40888	0.00373392	-0.0506029	8.00985	0.00465236	0.0226918	RP11-203J24.9	0.938534	4.51675e-05	0.000378403
ENSG00000203812	1733	OK	0.475603	4.37579	0.0364529	-0.0476436	7.51594	0.00611553	0.112178	HIST2H2AA4	0.475603	0.0123724	0.037427
ENSG00000271147	1734	OK	-0.233093	0.849536	0.356684	-0.0478486	6.89803	0.00862908	0.539779	RP4-769N13.6	0.233093	0.382485	0.54097
ENSG00000186973	1735	OK	0.17238	0.73231	0.392136	-0.0394284	5.65477	0.0174079	0.572485	FAM183A	0.17238	0.508138	0.664733
ENSG00000226530	1736	OK	-0.21894	0.870196	0.350901	-0.0444361	6.74652	0.00939305	0.534437	RP11-348F1.2	0.21894	0.29906	0.451061
ENSG00000130656	1737	OK	0.85784	4.77993	0.0287933	-0.0460421	6.84693	0.00887939	0.0946757	HBZ	0.85784	0.0218343	0.0591871
ENSG00000233397	1738	OK	0.266571	1.60709	0.204902	-0.0379421	4.99623	0.0254025	0.373611	AC008063.3	0.266571	0.0740898	0.155592
ENSG00000238142	1739	OK	0.804491	9.66149	0.00188171	-0.0455545	6.90117	0.00861393	0.0139834	RP11-108M9.4	0.804491	0.000416016	0.0023552
ENSG00000234766	1740	OK	0.181691	0.600967	0.438209	-0.0421478	6.32938	0.0118754	0.614706	LINC01496	0.181691	0.503807	0.660739
ENSG00000231437	1741	OK	-0.105044	0.192224	0.661072	-0.0422013	6.27005	0.0122796	0.791291	RP11-88H9.2	0.105044	0.672864	0.810383
ENSG00000154217	1742	OK	0.32687	1.72784	0.188687	-0.0464406	7.21152	0.00724372	0.35296	PITPNC1	0.32687	0.22928	0.369721
ENSG00000013275	1743	OK	-0.444135	3.30188	0.0692004	-0.0395464	5.30785	0.0212295	0.176722	PSMC4	0.444135	0.0606691	0.133055
ENSG00000271843	1744	OK	-0.546666	4.4349	0.0352113	-0.0528943	8.70772	0.00316865	0.10941	RP11-245J9.5	0.546666	0.0757412	0.158322
ENSG00000253414	1745	OK	0.319553	2.07012	0.15021	-0.0379027	5.02217	0.0250248	0.302203	RP11-150O12.6	0.319553	0.0967112	0.191604
ENSG00000178826	1746	OK	-1.08653	4.91006	0.0267007	-0.0318012	3.16568	0.0752009	0.089818	TMEM139	1.08653	0.0011269	0.00537535
ENSG00000011426	1747	OK	0.254589	0.94997	0.329727	-0.045642	6.83659	0.00893092	0.51328	ANLN	0.254589	0.294221	0.445602
ENSG00000164520	1748	OK	0.36665	2.42388	0.119499	-0.0425232	6.36938	0.0116106	0.259017	RAET1E	0.36665	0.0695266	0.148124
ENSG00000269887	1749	OK	0.33783	2.09291	0.147984	-0.0428263	6.47166	0.0109608	0.298981	RP11-477H21.2	0.33783	0.1858	0.315158
ENSG00000149948	1750	OK	-0.122851	0.220109	0.638957	-0.0397976	5.70694	0.016898	0.776345	HMGA2	0.122851	0.746243	0.876577
ENSG00000272426	1751	OK	0.730684	7.98742	0.00471034	-0.0386012	4.7495	0.0293068	0.0266332	RP11-108M9.6	0.730684	3.25414e-06	4.31016e-05
ENSG00000069956	1752	OK	-0.496999	3.92484	0.0475778	-0.0530271	8.71638	0.00315364	0.135619	MAPK6	0.496999	0.000673547	0.00350924
ENSG00000224164	1753	OK	0.162378	0.527198	0.467787	-0.0423966	6.3875	0.0114927	0.640418	RP3-369A17.4	0.162378	0.106248	0.206201
ENSG00000231246	1754	OK	0.741699	8.23401	0.00411126	-0.0541564	9.208	0.00240959	0.0242272	RP5-965F6.2	0.741699	0.00529539	0.0188743
ENSG00000189196	1755	OK	0.13218	0.194729	0.65901	-0.0413103	6.12779	0.0133073	0.790192	LINC00994	0.13218	1	1
ENSG00000234318	1756	OK	0.158653	0.197343	0.656874	-0.0396183	5.56565	0.0183162	0.788648	RP4-771M4.3	0.158653	1	1
ENSG00000160959	1757	OK	-0.486613	3.31991	0.0684454	-0.037903	4.80159	0.0284336	0.175497	LRRC14	0.486613	0.0111096	0.0342978
ENSG00000171872	1758	OK	-0.407084	2.13189	0.144263	-0.0391041	5.16052	0.023106	0.293811	KLF17	0.407084	0.0440081	0.103148
ENSG00000229537	1759	OK	0.0945227	0.182523	0.669214	-0.0410861	6.12074	0.0133605	0.796744	RP11-5P4.1	0.0945227	0.590192	0.737227
ENSG00000227888	1760	OK	-0.41672	2.93284	0.0867948	-0.0395311	5.33356	0.0209186	0.206752	FAM66A	0.41672	0.101782	0.199375
ENSG00000259590	1761	OK	0.0587264	0.0719686	0.788492	-0.0401894	5.79518	0.0160702	0.876843	RP11-20G13.3	0.0587264	0.773035	0.900407
ENSG00000254802	1762	OK	0.121166	0.374343	0.540647	-0.0426834	6.35037	0.0117357	0.699472	AC022182.3	0.121166	0.268979	0.417219
ENSG00000259341	1763	OK	0.00893223	0.00141754	0.969967	-0.0406267	5.73942	0.0165883	0.984186	RP11-20G13.1	0.00893223	1	1
ENSG00000136856	1764	OK	-0.0467174	0.0633863	0.801222	-0.0414825	6.15902	0.0130744	0.884406	SLC2A8	0.0467174	1	1
ENSG00000108821	1765	OK	0.703303	5.96423	0.014599	-0.0388879	4.89266	0.0269712	0.058754	COL1A1	0.703303	0.000773276	0.00393778
ENSG00000206177	1766	OK	0.0695079	0.101977	0.74947	-0.0410621	6.08694	0.0136185	0.850326	HBM	0.0695079	1	1
ENSG00000151849	1767	OK	0.091264	0.239864	0.624304	-0.0419682	6.21761	0.0126486	0.765903	CENPJ	0.091264	0.566214	0.716222
ENSG00000226756	1768	OK	-0.298687	1.44887	0.22871	-0.0408736	5.82401	0.0158089	0.402079	AC007365.3	0.298687	0.159628	0.281495
ENSG00000153208	1769	OK	0.742486	7.78446	0.00526976	-0.0499348	7.716	0.00547335	0.0288021	MERTK	0.742486	0.0604178	0.132559
ENSG00000229980	1770	OK	1.31847	19.233	1.15698e-05	-0.0324441	2.61089	0.106132	0.000536952	TOB1-AS1	1.31847	0.000212124	0.00136304
ENSG00000259810	1771	OK	0.0236118	0.0101221	0.919861	-0.0406898	6.00582	0.0142588	0.955455	AC002519.8	0.0236118	1	1
ENSG00000100053	1772	OK	0.152194	0.424881	0.514512	-0.0403568	5.89795	0.0151585	0.679863	CRYBB3	0.152194	0.214113	0.351473
ENSG00000270074	1773	OK	-0.243079	1.00396	0.316355	-0.0361371	4.29195	0.0382933	0.499672	RP11-351I21.11	0.243079	0.397341	0.556549
ENSG00000144119	1774	OK	0.449927	3.60408	0.0576378	-0.0387121	5.11228	0.0237571	0.155386	C1QL2	0.449927	0.0319652	0.0799942
ENSG00000234389	1775	OK	0.739101	9.04312	0.00263686	-0.0399965	5.02797	0.0249411	0.0176399	AC007278.3	0.739101	0.000299343	0.00180239
ENSG00000159210	1776	OK	0.199886	0.921134	0.337177	-0.0405249	5.92464	0.0149306	0.521018	SNF8	0.199886	0.360415	0.517577
ENSG00000215866	1777	OK	0.693971	7.2172	0.00722084	-0.0350846	4.02302	0.0448832	0.0357314	LINC01356	0.693971	0.00241337	0.00996787
ENSG00000230663	1778	OK	-0.54545	5.3784	0.0203876	-0.0474126	7.55243	0.00599293	0.0742683	FAM224B	0.54545	0.00342859	0.0132658
ENSG00000206530	1779	OK	0.156056	0.567829	0.451123	-0.039946	5.77393	0.0162657	0.62514	CFAP44	0.156056	0.382331	0.540872
ENSG00000234572	1780	OK	-0.113148	0.266395	0.60576	-0.0418368	6.28545	0.0121733	0.751884	AC007880.1	0.113148	0.829885	0.953855
ENSG00000271367	1781	OK	0.0734765	0.113575	0.736111	-0.041645	6.15889	0.0130753	0.842399	RP3-483K16.4	0.0734765	1	1
ENSG00000224167	1782	OK	0.281611	1.47615	0.224378	-0.0380797	5.10479	0.0238598	0.396703	RP3-522D1.1	0.281611	0.0970466	0.192089
ENSG00000164163	1783	OK	-0.628358	5.62447	0.0177114	-0.0519058	8.16052	0.0042812	0.0675388	ABCE1	0.628358	0.00439644	0.0162698
ENSG00000250742	1784	OK	0.848719	7.02989	0.00801603	-0.046658	6.88614	0.00868668	0.0384882	RP11-834C11.4	0.848719	0.000145822	0.00100894
ENSG00000171115	1785	OK	0.582301	4.97537	0.0257107	-0.04369	6.40403	0.0113862	0.0873755	GIMAP8	0.582301	0.00227245	0.00949274
ENSG00000179988	1786	OK	0.208251	0.942614	0.331606	-0.0381233	5.2655	0.0217522	0.515395	PSTK	0.208251	0.221267	0.360113
ENSG00000260470	1787	OK	0.0309676	0.0188117	0.890908	-0.041139	5.86085	0.0154813	0.938715	RP11-834C11.11	0.0309676	0.666459	0.804499
ENSG00000257534	1788	OK	-0.209421	0.526559	0.468057	-0.0387101	5.37443	0.020434	0.640622	RP11-834C11.10	0.209421	0.490385	0.647952
ENSG00000244752	1789	OK	0.191084	0.406548	0.523727	-0.0420476	6.29762	0.01209	0.68728	CRYBB2	0.191084	0.511935	0.667627
ENSG00000228067	1790	OK	0.587514	6.2383	0.0125016	-0.0465058	7.14812	0.00750426	0.0527473	RP11-61J19.3	0.587514	0.0180796	0.0507768
ENSG00000251003	1791	OK	0.192963	0.749521	0.386628	-0.0357746	4.1186	0.042414	0.567417	ZFPM2-AS1	0.192963	0.559401	0.710584
ENSG00000117395	1792	OK	-0.0726252	0.0976238	0.7547	-0.043652	5.54448	0.0185391	0.853835	EBNA1BP2	0.0726252	0.728018	0.859602
ENSG00000235192	1793	OK	-0.463335	2.65039	0.103525	-0.0452246	6.71278	0.00957246	0.234347	AC009495.2	0.463335	0.127596	0.237131
ENSG00000237638	1794	OK	0.198634	0.856389	0.354751	-0.041921	6.2748	0.0122467	0.538136	AC007386.2	0.198634	0.273514	0.422305
ENSG00000229195	1795	OK	-0.0480056	0.0500312	0.823009	-0.041272	6.11025	0.01344	0.89885	AC009495.4	0.0480056	1	1
ENSG00000137875	1796	OK	0.487587	4.34006	0.0372256	-0.0367183	4.33925	0.0372434	0.113997	BCL2L10	0.487587	0.000513379	0.00280301
ENSG00000260805	1797	OK	0.239508	1.13584	0.286533	-0.0427797	6.54317	0.0105288	0.467454	RP11-61J19.5	0.239508	0.129969	0.240424
ENSG00000184678	1798	OK	0.467669	3.66182	0.0556729	-0.051276	8.38187	0.00378983	0.151593	HIST2H2BE	0.467669	0.000154395	0.00105754
ENSG00000188536	1799	OK	0.120154	0.342506	0.558386	-0.0421224	6.27578	0.0122399	0.713871	HBA2	0.120154	0.397969	0.557226
ENSG00000232411	1800	OK	-0.353775	1.89179	0.169	-0.0356254	4.58261	0.0322979	0.327171	AC009495.3	0.353775	0.00735221	0.0246264
ENSG00000248668	1801	OK	-0.118286	0.196019	0.657954	-0.0380137	4.86023	0.0274826	0.789373	OXCT1-AS1	0.118286	0.739256	0.869817
ENSG00000236066	1802	OK	0.771425	4.93382	0.0263361	-0.0564031	9.24949	0.00235561	0.0889346	RP11-389O22.1	0.771425	0.00183208	0.00797077
ENSG00000270154	1803	OK	0.162155	0.602327	0.437691	-0.0433745	6.53583	0.0105723	0.614265	RP11-419I17.1	0.162155	0.486827	0.64477
ENSG00000146856	1804	OK	-0.160201	0.393731	0.530345	-0.041189	6.09787	0.0135345	0.692188	AGBL3	0.160201	0.365059	0.522546
ENSG00000184731	1805	OK	-0.12978	0.263152	0.607963	-0.0444471	6.13718	0.0132368	0.753514	FAM110C	0.12978	1	1
ENSG00000154928	1806	OK	-0.467845	2.50406	0.113553	-0.044577	7.08846	0.00775818	0.249709	EPHB1	0.467845	0.100815	0.197743
ENSG00000224490	1807	OK	0.152014	0.585358	0.44422	-0.0412989	6.07971	0.0136743	0.62018	TTC21B-AS1	0.152014	0.261342	0.408514
ENSG00000112339	1808	OK	-1.01599	6.288	0.0121558	-0.048203	6.89814	0.00862856	0.0517585	HBS1L	1.01599	0.00210146	0.00889424
ENSG00000238198	1809	OK	0.013669	0.00347796	0.952973	-0.0408822	5.54321	0.0185525	0.974362	RP11-31F15.2	0.013669	0.825284	0.949458
ENSG00000088827	1810	OK	0.378296	2.83201	0.0924027	-0.0394802	5.41262	0.0199917	0.216028	SIGLEC1	0.378296	0.035464	0.0868014
ENSG00000115107	1811	OK	0.211873	1.03032	0.310084	-0.0450882	6.87327	0.00874942	0.493408	STEAP3	0.211873	0.176214	0.303122
ENSG00000223546	1812	OK	-0.643887	6.66226	0.00984762	-0.056477	9.72544	0.00181734	0.0445564	LINC00630	0.643887	0.000799225	0.00404481
ENSG00000254480	1813	OK	0.0342553	0.0246405	0.875266	-0.0401091	5.63195	0.017636	0.928581	RP11-23F23.2	0.0342553	0.925917	1
ENSG00000131435	1814	OK	1.08848	12.4578	0.000416251	-0.0632087	10.8698	0.000977446	0.0050261	PDLIM4	1.08848	9.05999e-07	1.44272e-05
ENSG00000261773	1815	OK	0.719964	7.48336	0.00622719	-0.0505616	7.58243	0.00589399	0.0322144	WI2-89031B12.1	0.719964	0.00318154	0.0124689
ENSG00000227946	1816	OK	0.411578	3.02526	0.0819773	-0.043517	6.5067	0.0107469	0.198575	AC007383.3	0.411578	0.0306698	0.0773004
ENSG00000272960	1817	OK	0.229768	1.13761	0.286159	-0.0385185	5.25366	0.0219006	0.467023	RP11-339B21.15	0.229768	0.155069	0.275475
ENSG00000261781	1818	OK	-0.644737	6.58274	0.0102972	-0.0442926	6.62643	0.0100476	0.0459126	RP11-174G17.2	0.644737	0.000418757	0.00236772
ENSG00000273281	1819	OK	-0.172896	0.595797	0.440186	-0.0463203	6.62507	0.0100553	0.616336	RP11-339B21.14	0.172896	0.466783	0.625818
ENSG00000254615	1820	OK	1.01161	10.7322	0.00105288	-0.0342274	3.60187	0.0577145	0.00941283	RP11-395G23.3	1.01161	5.13556e-05	0.000420096
ENSG00000148606	1821	OK	-1.00089	11.2767	0.000784846	-0.0710984	12.8799	0.000332127	0.0076354	POLR3A	1.00089	0.00110059	0.00528319
ENSG00000159388	1822	OK	0.922255	11.0568	0.000883633	-0.0481801	7.17748	0.00738244	0.00832494	BTG2	0.922255	0.00102975	0.00501013
ENSG00000132780	1823	OK	0.0102785	0.00160393	0.968054	-0.0402844	5.19412	0.0226634	0.983094	NASP	0.0102785	1	1
ENSG00000179144	1824	OK	0.562312	5.21808	0.0223533	-0.043615	6.40152	0.0114023	0.0790879	GIMAP7	0.562312	0.00231831	0.00965195
ENSG00000184260	1825	OK	0.277786	1.61966	0.203139	-0.0423567	6.29211	0.0121276	0.371438	HIST2H2AC	0.277786	0.190345	0.321092
ENSG00000273365	1826	OK	-0.15859	0.427361	0.513287	-0.040289	5.7766	0.0162409	0.678752	RP11-466F5.10	0.15859	0.444292	0.603342
ENSG00000198468	1827	OK	0.0244956	0.00997015	0.920463	-0.0404175	5.80283	0.0160004	0.955753	FLVCR1-AS1	0.0244956	1	1
ENSG00000178028	1828	OK	0.187819	0.845795	0.357745	-0.0405364	5.86728	0.0154249	0.540728	DMAP1	0.187819	0.459458	0.618619
ENSG00000100068	1829	OK	0.0265188	0.0062174	0.937152	-0.0405303	4.96902	0.0258053	0.965789	LRP5L	0.0265188	1	1
ENSG00000133321	1830	OK	0.891948	6.73166	0.00947162	-0.0617197	10.5388	0.00116893	0.043326	RARRES3	0.891948	4.15578e-06	5.26093e-05
ENSG00000167046	1831	OK	0.188836	0.658216	0.41719	-0.0412124	6.0624	0.013809	0.595316	RP11-93B14.6	0.188836	0.24261	0.385206
ENSG00000111271	1832	OK	-0.503337	3.81879	0.0506809	-0.0283424	2.4618	0.116645	0.141962	ACAD10	0.503337	0.085871	0.174737
ENSG00000223501	1833	OK	-0.805414	8.13323	0.00434613	-0.0269538	2.2477	0.133813	0.0251907		0.805414	7.06879e-13	7.96329e-11
ENSG00000139278	1834	OK	0.259962	1.1054	0.293084	-0.0329974	3.37321	0.0662646	0.474305	GLIPR1	0.259962	0.276989	0.426613
ENSG00000207955	1835	OK	-0.0243889	0.00962715	0.921839	-0.0396708	5.24146	0.0220548	0.956524	MIR219A2	0.0243889	1	1
ENSG00000227885	1836	OK	0.591884	5.84973	0.0155795	-0.056088	9.14248	0.00249743	0.0616669	RP11-79N23.1	0.591884	0.00389975	0.0147724
ENSG00000122176	1837	OK	1.26754	11.6585	0.000639102	-0.0319925	2.98329	0.0841279	0.00665995	FMOD	1.26754	5.47562e-13	6.62675e-11
ENSG00000236166	1838	OK	-0.594065	4.02836	0.0447414	-0.041608	6.11792	0.0133818	0.130162	RP3-523C21.2	0.594065	0.0895953	0.180546
ENSG00000137204	1839	OK	-0.591225	4.35937	0.0368059	-0.0343449	4.10634	0.0427227	0.113006	SLC22A7	0.591225	0.00367417	0.0140613
ENSG00000255046	1840	OK	-0.246815	0.95974	0.327252	-0.039287	5.37082	0.0204764	0.51075	RP11-297N6.4	0.246815	0.337409	0.492895
ENSG00000164066	1841	OK	-0.130218	0.294789	0.587168	-0.0381179	5.02343	0.0250066	0.737494	INTU	0.130218	0.66474	0.802927
ENSG00000234630	1842	OK	-0.0316563	0.024061	0.87673	-0.0405007	5.76532	0.0163455	0.929254	LL22NC03-2H8.4	0.0316563	1	1
ENSG00000099954	1843	OK	-0.263196	0.897793	0.343374	-0.0351045	3.43776	0.0637219	0.527209	CECR2	0.263196	0.199605	0.333132
ENSG00000236850	1844	OK	-0.881052	10.8998	0.000961742	-0.0453913	6.54329	0.010528	0.00885597	BMS1P20	0.881052	0.00130767	0.00606285
ENSG00000236740	1845	OK	-0.170595	0.4643	0.495621	-0.0427298	6.36218	0.0116578	0.663722	RP11-411K7.1	0.170595	0.608338	0.753529
ENSG00000178096	1846	OK	0.353009	2.56364	0.109347	-0.0381638	5.17332	0.0229363	0.243287	BOLA1	0.353009	0.0783517	0.162623
ENSG00000096696	1847	OK	1.83283	13.6981	0.000214672	-0.0348886	3.57222	0.0587536	0.00334058	DSP	1.83283	3.67817e-13	4.83851e-11
ENSG00000273186	1848	OK	-0.599188	1.8398	0.174974	-0.0379357	4.80614	0.0283585	0.335183	RP11-339B21.10	0.599188	0.173204	0.299036
ENSG00000228495	1849	OK	-0.226302	0.904584	0.341555	-0.0441607	6.62848	0.0100361	0.525598	LINC01013	0.226302	0.16848	0.292982
ENSG00000228222	1850	OK	-0.345654	2.13312	0.144147	-0.0421835	6.33264	0.0118536	0.293688	AC074363.1	0.345654	0.163639	0.28685
ENSG00000235118	1851	OK	0.48589	3.97092	0.0462925	-0.0299618	2.91366	0.0878321	0.133012	AC010731.4	0.48589	0.028657	0.073318
ENSG00000135100	1852	OK	0.101587	0.210738	0.646189	-0.0403349	5.84986	0.0155783	0.781132	HNF1A	0.101587	0.576855	0.725172
ENSG00000226891	1853	OK	-1.27275	16.0692	6.10686e-05	-0.0222433	1.51159	0.218896	0.00148834	LINC01359	1.27275	2.4295e-07	4.76429e-06
ENSG00000143869	1854	OK	-0.655611	6.24621	0.0124459	-0.0456074	6.80086	0.00911141	0.0526237	GDF7	0.655611	0.0302228	0.0763919
ENSG00000107796	1855	OK	0.0173965	0.00735987	0.931634	-0.0409878	6.02267	0.0141232	0.962372	ACTA2	0.0173965	1	1
ENSG00000069966	1856	OK	-1.01157	9.84739	0.00170073	-0.0829924	14.273	0.000158115	0.0130082	GNB5	1.01157	1.86659e-06	2.65855e-05
ENSG00000263731	1857	OK	-0.239162	1.17942	0.277475	-0.0444382	6.87833	0.0087247	0.457576	RP11-498C9.15	0.239162	0.304595	0.457259
ENSG00000204929	1858	OK	-0.308808	1.75128	0.185716	-0.0451536	6.9115	0.00856431	0.349407	AC074391.1	0.308808	0.0447031	0.10443
ENSG00000229588	1859	OK	-0.386716	2.234	0.135004	-0.0461823	7.31108	0.00685307	0.281643	RP11-479J7.2	0.386716	0.132303	0.243784
ENSG00000068976	1860	OK	0.20993	0.515097	0.47294	-0.042456	6.34592	0.0117652	0.643852	PYGM	0.20993	0.429279	0.588764
ENSG00000164136	1861	OK	0.790258	8.60337	0.00335542	-0.0537941	8.71085	0.00316322	0.0209248	IL15	0.790258	0.00473634	0.0172597
ENSG00000256637	1862	OK	0.261271	1.6658	0.196822	-0.0402115	5.55722	0.0184046	0.363236	RP11-76I14.1	0.261271	0.166438	0.290505
ENSG00000010818	1863	OK	-1.05962	13.157	0.000286453	-0.0746366	13.7907	0.000204346	0.00398869	HIVEP2	1.05962	4.96941e-08	1.25145e-06
ENSG00000133328	1864	OK	1.43214	11.3962	0.000735964	-0.0544479	8.57537	0.0034074	0.00730412	HRASLS2	1.43214	1.07965e-06	1.67148e-05
ENSG00000260171	1865	OK	-0.994593	8.44788	0.0036547	-0.0481204	6.96736	0.00830097	0.0223621	RP11-95H11.1	0.994593	0.00209391	0.00886937
ENSG00000101187	1866	OK	2.63706	25.1627	5.26925e-07	-0.0715006	11.8027	0.00059146	8.73067e-05	SLCO4A1	2.63706	2.44892e-10	1.3402e-08
ENSG00000272506	1867	OK	-0.131585	0.265993	0.606032	-0.0386902	5.23863	0.0220907	0.752045	RP4-535B20.4	0.131585	1	1
ENSG00000229321	1868	OK	-0.131969	0.34332	0.557919	-0.0410814	6.08196	0.0136569	0.713494	AC008269.2	0.131969	0.415788	0.575215
ENSG00000162999	1869	OK	0.172521	0.581322	0.445795	-0.036483	4.2583	0.0390589	0.621135	DUSP19	0.172521	0.496316	0.65378
ENSG00000227066	1870	OK	0.231825	0.772131	0.379559	-0.0454965	6.68311	0.00973306	0.561164	RP3-340N1.2	0.231825	0.489485	0.647359
ENSG00000233006	1871	OK	-0.112043	0.265378	0.60645	-0.0402186	5.78233	0.016188	0.752343	AC034220.3	0.112043	0.511787	0.667517
ENSG00000237892	1872	OK	0.0233824	0.0104635	0.918526	-0.0410828	6.02706	0.0140882	0.954792	KLF7-IT1	0.0233824	1	1
ENSG00000231485	1873	OK	0.17497	0.525697	0.468421	-0.0416288	6.28006	0.0122104	0.640748	RP4-535B20.1	0.17497	0.451518	0.610684
ENSG00000228470	1874	OK	-1.10174	12.1021	0.000503641	-0.0607557	10.3979	0.00126157	0.00572551	RP11-176D17.3	1.10174	1.03173e-07	2.30253e-06
ENSG00000176198	1875	OK	-0.333124	2.15154	0.142427	-0.0427246	6.40831	0.0113587	0.291514	OR11H4	0.333124	0.0928082	0.185695
ENSG00000176485	1876	OK	0.171724	0.483887	0.486667	-0.0441821	6.35457	0.0117079	0.655752	PLA2G16	0.171724	0.549474	0.701642
ENSG00000234902	1877	OK	-0.150087	0.433297	0.510376	-0.0399413	5.70265	0.0169393	0.676087	AC007879.2	0.150087	0.439278	0.598602
ENSG00000236963	1878	OK	-0.0785729	0.108614	0.741728	-0.0418257	6.13378	0.0132623	0.845726	LINC01141	0.0785729	0.518266	0.673313
ENSG00000225916	1879	OK	-0.32481	1.90343	0.167695	-0.0438044	6.58549	0.0102814	0.325389	AC007879.4	0.32481	0.160222	0.282284
ENSG00000188783	1880	OK	0.947604	8.63921	0.00329005	-0.0420083	5.58892	0.0180744	0.0206276	PRELP	0.947604	0.000351625	0.00205519
ENSG00000169251	1881	OK	0.300997	1.66552	0.19686	-0.0401469	5.87107	0.0153917	0.363242	NMD3	0.300997	0.0994592	0.195548
ENSG00000123106	1882	OK	-0.617496	5.54371	0.0185473	-0.0597177	9.99621	0.00156863	0.0696679	CCDC91	0.617496	3.4656e-05	0.00030443
ENSG00000203722	1883	OK	-0.00514276	0.000440202	0.983261	-0.0405936	5.81904	0.0158536	0.990981	RAET1G	0.00514276	1	1
ENSG00000117000	1884	OK	-0.192095	0.676391	0.410832	-0.0390687	5.48398	0.0191915	0.589859	RLF	0.192095	0.299713	0.451884
ENSG00000229647	1885	OK	0.400307	2.93538	0.0866581	-0.0502647	7.91567	0.00490084	0.206521	AC007879.7	0.400307	0.0108043	0.0335125
ENSG00000100077	1886	OK	-0.912513	9.96428	0.00159607	-0.0728461	12.8032	0.000346021	0.0124873	ADRBK2	0.912513	0.000144779	0.00100303
ENSG00000246985	1887	OK	-0.647073	7.12203	0.00761422	-0.0564515	9.77827	0.00176586	0.0370834	SOCS2-AS1	0.647073	0.000787198	0.00399427
ENSG00000262006	1888	OK	-0.215438	0.739997	0.389662	-0.0424358	6.47271	0.0109543	0.570297	RP11-700H6.4	0.215438	0.253862	0.39912
ENSG00000123552	1889	OK	0.0278705	0.0242378	0.876281	-0.0411864	6.08922	0.0136009	0.929254	USP45	0.0278705	1	1
ENSG00000247011	1890	OK	0.0724073	0.102498	0.748852	-0.0412352	6.11953	0.0133697	0.849852	RP11-700H6.1	0.0724073	0.585649	0.733125
ENSG00000178445	1891	OK	-0.0131897	0.0026762	0.958742	-0.0406033	5.98797	0.0144037	0.978093	GLDC	0.0131897	1	1
ENSG00000227157	1892	OK	-0.0497915	0.0427727	0.836154	-0.0391168	5.19192	0.0226922	0.90629	AC068535.2	0.0497915	0.693484	0.828667
ENSG00000214719	1893	OK	-0.00597825	0.000760562	0.977998	-0.040815	5.93332	0.0148572	0.987981	AC005562.1	0.00597825	0.768248	0.896607
ENSG00000107864	1894	OK	-0.495548	3.61153	0.0573803	-0.0517604	8.39422	0.00376417	0.154869	CPEB3	0.495548	0.0444056	0.103862
ENSG00000206172	1895	OK	-0.087626	0.150287	0.698262	-0.0396715	5.53119	0.0186804	0.817676	HBA1	0.087626	0.475323	0.633893
ENSG00000225765	1896	OK	-0.313493	1.57865	0.208955	-0.0424675	6.35438	0.0117092	0.378501	AC068535.3	0.313493	0.24174	0.384283
ENSG00000253122	1897	OK	-0.554963	5.19537	0.0226472	-0.0528177	8.95617	0.00276535	0.0798608	RP11-238I10.1	0.554963	0.00518888	0.018554
ENSG00000261777	1898	OK	0.220808	0.936812	0.333099	-0.0451098	6.79538	0.00913943	0.516715	RP11-529K1.2	0.220808	0.432964	0.59236
ENSG00000102032	1899	OK	0.447919	2.12965	0.144474	-0.0458234	6.75551	0.00934584	0.294127	RENBP	0.447919	0.0758069	0.158397
ENSG00000264895	1900	OK	-0.165022	0.553717	0.456803	-0.0408911	6.04005	0.0139849	0.630351	RP11-421E14.2	0.165022	0.629425	0.772392
ENSG00000170390	1901	OK	0.0611968	0.062013	0.803342	-0.0408012	6.01826	0.0141586	0.885822	DCLK2	0.0611968	1	1
ENSG00000188770	1902	OK	0.632589	5.41761	0.0199346	-0.0490537	7.79425	0.00524126	0.073158	OPTC	0.632589	0.0522355	0.118333
ENSG00000267834	1903	OK	0.556902	3.09218	0.0786692	-0.0457028	6.69655	0.00965995	0.193086	RP11-167N5.5	0.556902	0.102365	0.200166
ENSG00000035115	1904	OK	0.148746	0.438899	0.507654	-0.0420514	6.27876	0.0122193	0.673865	SH3YL1	0.148746	0.488493	0.646369
ENSG00000272065	1905	OK	0.669987	3.98933	0.0457892	-0.0368399	4.71839	0.0298417	0.132013	U91328.20	0.669987	7.92154e-05	0.000606107
ENSG00000109062	1906	OK	0.49009	3.91469	0.0478659	-0.0547697	8.94373	0.00278423	0.136147	SLC9A3R1	0.49009	0.0348438	0.0855328
ENSG00000225860	1907	OK	-0.330041	1.08815	0.296881	-0.0350735	4.00719	0.0453067	0.478767	RP11-1018N14.2	0.330041	0.210049	0.346197
ENSG00000272462	1908	OK	0.160725	0.39184	0.531334	-0.0384072	5.09626	0.0239774	0.692755	U91328.19	0.160725	0.633404	0.77565
ENSG00000253877	1909	OK	-0.217563	0.647663	0.420949	-0.0374664	4.82049	0.0281234	0.598562	RP11-946L20.2	0.217563	0.428393	0.587892
ENSG00000271709	1910	OK	0.568913	5.44284	0.0196486	-0.0465063	7.22018	0.00720884	0.0725359	RP11-297J22.1	0.568913	0.0227256	0.0611571
ENSG00000146410	1911	OK	0.498794	4.37296	0.0365136	-0.0455988	6.70609	0.00960842	0.112317	MTFR2	0.498794	0.0167937	0.0478513
ENSG00000184743	1912	OK	0.698412	7.2109	0.00724621	-0.0567886	9.80291	0.00174235	0.0358199	ATL3	0.698412	0.00175763	0.00770217
ENSG00000144560	1913	OK	-0.0731547	0.109634	0.740561	-0.0404458	5.8975	0.0151624	0.844793	VGLL4	0.0731547	0.759822	0.888782
ENSG00000183562	1914	OK	0.232064	1.08596	0.297369	-0.0439255	6.72333	0.00951599	0.479376	CTC-343N3.1	0.232064	0.263808	0.411366
ENSG00000267452	1915	OK	-0.371154	2.47344	0.115784	-0.0360386	4.35308	0.036942	0.253181	RP11-1018N14.5	0.371154	0.0977748	0.193079
ENSG00000124160	1916	OK	0.280272	1.04563	0.306516	-0.0436344	6.54536	0.0105158	0.489321	NCOA5	0.280272	0.118302	0.224026
ENSG00000272810	1917	OK	0.754598	9.50501	0.00204912	-0.0487991	7.32103	0.00681524	0.0147714	U91328.22	0.754598	0.0419657	0.0994841
ENSG00000118961	1918	OK	-0.146664	0.397937	0.528157	-0.0442863	6.42692	0.0112403	0.690487	C2orf43	0.146664	1	1
ENSG00000268707	1919	OK	0.742061	4.11263	0.0425641	-0.0463023	6.93493	0.00845286	0.125535	RP11-247A12.7	0.742061	0.0244577	0.0647557
ENSG00000235597	1920	OK	-0.366614	1.64517	0.199618	-0.0462056	6.94488	0.00840594	0.36718	LINC01102	0.366614	0.228552	0.368941
ENSG00000064995	1921	OK	-0.209855	0.778718	0.377534	-0.0441413	6.66178	0.00985025	0.559185	TAF11	0.209855	0.399921	0.559366
ENSG00000264735	1922	OK	-0.486073	3.43732	0.0637392	-0.0440412	6.63745	0.00998569	0.166776	RP11-498C9.17	0.486073	0.0075306	0.0251048
ENSG00000114784	1923	OK	0.0649349	0.0674727	0.795053	-0.0389382	4.60676	0.0318462	0.880819	EIF1B	0.0649349	1	1
ENSG00000159164	1924	OK	-0.989877	11.0981	0.000864164	-0.0704958	12.6067	0.000384364	0.00819458	SV2A	0.989877	4.38654e-05	0.000369101
ENSG00000234781	1925	OK	-0.00514155	0.000563694	0.981058	-0.0406382	5.96377	0.0146028	0.989798	LINC01103	0.00514155	1	1
ENSG00000029639	1926	OK	0.142796	0.332818	0.564005	-0.0422165	6.2962	0.0120997	0.718317	TFB1M	0.142796	0.507071	0.663531
ENSG00000006756	1927	OK	-0.251688	1.01792	0.313012	-0.0344649	3.65626	0.0558588	0.496241	ARSD	0.251688	0.189287	0.319716
ENSG00000099849	1928	OK	0.143574	0.452859	0.50098	-0.0396556	5.54583	0.0185248	0.668447		0.143574	0.437531	0.59695
ENSG00000235007	1929	OK	-0.386655	2.57239	0.108743	-0.0436398	6.60491	0.0101698	0.242464	RP11-344B5.4	0.386655	0.0553617	0.123838
ENSG00000260404	1930	OK	-1.06521	10.099	0.00148346	-0.0154464	0.654818	0.418395	0.0119099	RP11-384K6.6	1.06521	7.08389e-07	1.16755e-05
ENSG00000231023	1931	OK	0.476194	4.39558	0.0360322	-0.0413098	5.78208	0.0161904	0.11116	LINC00326	0.476194	0.0955716	0.189915
ENSG00000272203	1932	OK	0.386084	2.83555	0.0921993	-0.0483844	7.57786	0.00590896	0.215744	AC004775.5	0.386084	0.0395967	0.0948664
ENSG00000241084	1933	OK	0.0746935	0.125102	0.723566	-0.0409777	6.05877	0.0138374	0.834658	RP11-344B5.3	0.0746935	0.92271	1
ENSG00000188800	1934	OK	0.250466	0.612652	0.433791	-0.0423759	6.37348	0.0115838	0.610491	TMCO2	0.250466	0.411805	0.571235
ENSG00000224307	1935	OK	0.647257	4.79141	0.028602	-0.043313	6.24234	0.0124731	0.0942131	RP11-344B5.2	0.647257	0.000232754	0.00147017
ENSG00000013441	1936	OK	0.670312	5.34547	0.0207762	-0.053881	8.95993	0.00275966	0.0751794	CLK1	0.670312	0.0102102	0.0320689
ENSG00000176438	1937	OK	0.0448186	0.0202974	0.88671	-0.0410841	4.84447	0.0277349	0.936173	SYNE3	0.0448186	1	1
ENSG00000172977	1938	OK	-0.311761	1.54591	0.21374	-0.0409198	5.92207	0.0149523	0.384521	KAT5	0.311761	0.263462	0.410949
ENSG00000179165	1939	OK	0.00372694	0.000256357	0.987225	-0.0408638	6.02443	0.0141092	0.993275	PXT1	0.00372694	1	1
ENSG00000163811	1940	OK	-0.284569	1.39014	0.238382	-0.0442518	6.81267	0.00905131	0.41342	WDR43	0.284569	0.0755075	0.157912
ENSG00000141452	1941	OK	0.601822	6.37925	0.0115463	-0.0386782	5.18087	0.0228369	0.0499057	C18orf8	0.601822	0.0106332	0.0330836
ENSG00000182902	1942	OK	0.663118	6.39665	0.0114336	-0.052899	8.61547	0.0033332	0.0495704	SLC25A18	0.663118	0.00430998	0.016003
ENSG00000179082	1943	OK	-0.694064	7.39323	0.006547	-0.0396275	5.59122	0.0180507	0.0333635	C9orf106	0.694064	0.0492853	0.113026
ENSG00000137802	1944	OK	-0.567686	0.920502	0.337343	-0.0365329	4.57712	0.0324016	0.521205	MAPKBP1	0.567686	0.037749	0.0912031
ENSG00000163002	1945	OK	0.109645	0.172138	0.678218	-0.0388861	5.06164	0.0244611	0.80313	NUP35	0.109645	1	1
ENSG00000230690	1946	OK	-0.100731	0.193278	0.660203	-0.0429266	6.22004	0.0126312	0.790725	AC013402.5	0.100731	0.797978	0.923669
ENSG00000261150	1947	OK	-0.076916	0.115056	0.73446	-0.040325	5.82248	0.0158226	0.841409	EPPK1	0.076916	1	1
ENSG00000243710	1948	OK	-1.7006	7.11708	0.0076353	-0.0714401	11.9242	0.000554092	0.0371202	CFAP57	1.7006	0.00306799	0.0120949
ENSG00000189419	1949	OK	1.02141	13.6777	0.00021702	-0.049955	7.28749	0.00694365	0.0033623	SPATA41	1.02141	4.88428e-06	5.96832e-05
ENSG00000177427	1950	OK	-0.291513	1.30203	0.253843	-0.0442373	6.82591	0.00898448	0.431022	MIEF2	0.291513	0.310806	0.46428
ENSG00000139579	1951	OK	0.206221	0.925461	0.336045	-0.0362569	4.37913	0.0363816	0.519737	NABP2	0.206221	0.234323	0.375737
ENSG00000268615	1952	OK	0.0820505	0.131976	0.716392	-0.0408254	5.98106	0.0144603	0.830049	RP11-65J3.15	0.0820505	0.697531	0.832095
ENSG00000186132	1953	OK	0.437383	3.39544	0.0653769	-0.0409555	5.978	0.0144854	0.170012	C2orf76	0.437383	0.0289415	0.0738676
ENSG00000272646	1954	OK	0.119691	0.259127	0.610721	-0.0407741	5.97124	0.014541	0.755677	RP11-188P17.2	0.119691	0.585509	0.73302
ENSG00000167600	1955	OK	0.302464	0.834468	0.360984	-0.0481241	6.67101	0.00979935	0.543529	CYP2S1	0.302464	0.305864	0.458775
ENSG00000258711	1956	OK	0.365744	2.10155	0.14715	-0.0361581	4.53002	0.0333053	0.298001	RP11-218E20.3	0.365744	0.0257538	0.0674715
ENSG00000124074	1957	OK	0.321585	2.30051	0.129331	-0.0414875	5.98106	0.0144603	0.273228	ENKD1	0.321585	0.164848	0.288526
ENSG00000233901	1958	OK	0.30121	2.21487	0.136687	-0.0455954	7.08005	0.00779469	0.283896	LINC01503	0.30121	0.00135443	0.00623054
ENSG00000131015	1959	OK	0.587884	5.0135	0.0251504	-0.0291061	2.6786	0.101705	0.0861769	ULBP2	0.587884	0.0461454	0.107126
ENSG00000272023	1960	OK	0.15627	0.527791	0.467537	-0.0430204	6.48919	0.0108533	0.640241	CTC-350I8.1	0.15627	0.469729	0.628729
ENSG00000223842	1961	OK	0.329056	2.44077	0.118218	-0.0436887	6.7249	0.0095076	0.2569	RP11-135J2.3	0.329056	0.102251	0.200016
ENSG00000228528	1962	OK	0.429738	3.14733	0.0760512	-0.0392211	5.24094	0.0220613	0.188728	AC068057.1	0.429738	0.090338	0.181852
ENSG00000260091	1963	OK	-0.703459	3.28698	0.0698312	-0.027027	2.23907	0.134562	0.177909	RP11-33B1.4	0.703459	0.0333071	0.0825816
ENSG00000272428	1964	OK	0.438023	3.38479	0.0658006	-0.0398317	5.43358	0.0197531	0.170783	RP11-704J17.5	0.438023	0.0184156	0.0515696
ENSG00000272784	1965	OK	0.258453	1.42286	0.232933	-0.0387597	5.28621	0.0214949	0.407139	RP11-335L23.5	0.258453	0.0563606	0.125516
ENSG00000086506	1966	OK	-0.058303	0.089314	0.765051	-0.0424837	6.07288	0.0137273	0.861313	HBQ1	0.058303	1	1
ENSG00000270127	1967	OK	0.254575	1.0524	0.304955	-0.0392707	5.35317	0.0206846	0.487777		0.254575	0.257806	0.404082
ENSG00000168032	1968	OK	-0.915031	9.62162	0.001923	-0.0689323	12.1442	0.000492399	0.0141414	ENTPD3	0.915031	0.00838005	0.0273449
ENSG00000230024	1969	OK	0.0251471	0.0137019	0.906816	-0.0408172	5.96079	0.0146274	0.948909	RP11-95P13.1	0.0251471	0.726476	0.858404
ENSG00000258955	1970	OK	0.28558	1.63526	0.200977	-0.040588	6.00679	0.0142509	0.368814	LINC00519	0.28558	0.115269	0.219639
ENSG00000251359	1971	OK	0.104244	0.185602	0.666603	-0.0406257	5.96973	0.0145535	0.794887	WWC2-AS2	0.104244	1	1
ENSG00000228127	1972	OK	-0.877171	11.0547	0.000884608	-0.0484223	6.98204	0.00823316	0.00833042	RP11-12L8.1	0.877171	0.0212503	0.0579825
ENSG00000258479	1973	OK	0.482108	4.28381	0.038477	-0.0407588	5.58162	0.01815	0.116866	LINC00640	0.482108	0.0393409	0.0943923
ENSG00000234177	1974	OK	-0.0230012	0.0102266	0.91945	-0.0402558	5.71627	0.0168084	0.955263	LINC01114	0.0230012	0.818233	0.942838
ENSG00000235933	1975	OK	-0.781654	9.08197	0.00258141	-0.0645684	11.3344	0.000760827	0.0173727	RP5-1185H19.2	0.781654	5.10703e-15	1.17567e-12
ENSG00000228223	1976	OK	-0.299777	1.58398	0.208188	-0.0451394	6.9822	0.00823242	0.377428	HCG11	0.299777	0.0860385	0.175011
ENSG00000146143	1977	OK	0.672646	7.06226	0.00787245	-0.0395564	4.96156	0.0259169	0.0380143	PRIM2	0.672646	3.80581e-06	4.91783e-05
ENSG00000101017	1978	OK	1.10521	11.8188	0.000586351	-0.0650557	11.5331	0.000683684	0.00633588	CD40	1.10521	0.0225499	0.0607691
ENSG00000230676	1979	OK	-0.232956	0.866624	0.351892	-0.0426078	6.43967	0.0111599	0.535242	RP11-65J3.3	0.232956	0.12448	0.232874
ENSG00000146872	1980	OK	0.405106	2.80598	0.0939135	-0.0368612	4.67257	0.0306481	0.218636	TLK2	0.405106	0.0292386	0.0744822
ENSG00000084073	1981	OK	0.491306	4.1386	0.0419159	-0.0376955	4.95629	0.0259959	0.124194	ZMPSTE24	0.491306	0.0331129	0.0822126
ENSG00000203865	1982	OK	0.0196783	0.00454311	0.946261	-0.0412403	4.7324	0.0295996	0.970747	ATP1A1-AS1	0.0196783	1	1
ENSG00000254402	1983	OK	-1.01392	14.048	0.000178205	-0.0483556	6.60657	0.0101603	0.00297182	LRRC24	1.01392	2.85826e-05	0.000258918
ENSG00000112078	1984	OK	-0.296271	1.64916	0.199073	-0.0414359	6.04455	0.0139493	0.366401	KCTD20	0.296271	0.107024	0.207418
ENSG00000151846	1985	OK	-0.729597	7.19327	0.00731776	-0.0309341	2.93883	0.0864733	0.0360203	PABPC3	0.729597	4.74055e-11	3.27036e-09
ENSG00000104918	1986	OK	1.09711	15.9454	6.5196e-05	-0.0571508	9.3729	0.00220217	0.00155095	RETN	1.09711	0.00152609	0.0068593
ENSG00000226355	1987	OK	0.163607	0.593104	0.441221	-0.0392034	5.4323	0.0197676	0.61728	RP11-65J3.2	0.163607	0.561113	0.71216
ENSG00000196152	1988	OK	-0.10033	0.191955	0.661294	-0.0392601	5.39373	0.0202093	0.79139	ZNF79	0.10033	0.498844	0.65591
ENSG00000218510	1989	OK	0.0712561	0.103281	0.747927	-0.0399907	5.64911	0.0174642	0.849271	LINC00339	0.0712561	1	1
ENSG00000260949	1990	OK	0.331643	1.91533	0.166373	-0.0481106	7.46039	0.00630714	0.323652	KB-1836B5.1	0.331643	0.0907338	0.182424
ENSG00000272744	1991	OK	0.742032	8.01336	0.00464335	-0.039231	4.8765	0.0272248	0.0263906	RP11-367N14.3	0.742032	0.00157395	0.00703708
ENSG00000232386	1992	OK	0.126576	0.337268	0.561411	-0.0424217	6.22046	0.0126282	0.716288	RP11-66B24.2	0.126576	0.562813	0.713548
ENSG00000198783	1993	OK	-0.279287	1.21853	0.269649	-0.0452617	6.89891	0.00862482	0.448371	ZNF830	0.279287	0.355799	0.512965
ENSG00000165566	1994	OK	0.235501	0.879214	0.348417	-0.0457745	6.78667	0.00918409	0.531905	AMER2	0.235501	0.326826	0.482027
ENSG00000233154	1995	OK	-0.0979091	0.189211	0.663574	-0.0418395	6.25508	0.0123838	0.793061	RP4-655J12.4	0.0979091	0.412326	0.571808
ENSG00000272128	1996	OK	0.524849	4.89453	0.0269419	-0.0406457	5.60208	0.0179392	0.0903997	KB-1836B5.4	0.524849	0.0200195	0.0551332
ENSG00000058668	1997	OK	-0.419968	3.1242	0.0771378	-0.0448804	6.89669	0.00863555	0.190437	ATP2B4	0.419968	0.0640512	0.138904
ENSG00000090487	1998	OK	1.05024	12.4234	0.00042398	-0.0562958	9.88305	0.00166808	0.00507601	SPG21	1.05024	0.000888059	0.00441403
ENSG00000253693	1999	OK	-0.16094	0.599218	0.438877	-0.0439486	6.6416	0.00996244	0.615357	CTC-535M15.2	0.16094	0.909861	1
[truncated: 19,180 more rows]

## Sheet: B.PD_DE
	ENSG	status	cnts.beta	cnts.chisq	cnts.p	death.beta	death.chisq	death.p	cnts.padj	symbol	abs_beta	cnts.emp_pval	cnts.emp_padj
ENSG00000229558	1	OK	-0.24499	0.844382	0.358147	0.055873	8.54582	0.00346317	0.537004	SACS-AS1	0.24499	0.182728	0.322205
ENSG00000232977	2	OK	-0.403883	2.22101	0.136144	0.0452845	6.03408	0.0140322	0.279941	LINC00327	0.403883	0.0593899	0.137662
ENSG00000238230	3	OK	-0.217526	0.796046	0.372278	0.0510659	8.35051	0.0038558	0.550631	LINC00391	0.217526	0.0574257	0.134309
ENSG00000227640	4	OK	0.320022	1.37481	0.240987	0.0385576	3.72787	0.0535117	0.412767	SOX21-AS1	0.320022	0.103657	0.20946
ENSG00000228741	5	OK	-0.213355	0.932895	0.334112	0.0527637	8.55607	0.00344371	0.51269		0.213355	0.533622	0.70183
ENSG00000247400	6	OK	-0.664042	3.7113	0.0540452	0.0432781	5.36144	0.0205868	0.147351	DNAJC3-AS1	0.664042	0.00635745	0.0251073
ENSG00000243008	7	OK	-0.737297	6.1106	0.0134373	0.0382468	3.83528	0.0501846	0.0564214	RP11-556N21.1	0.737297	0.0265854	0.074864
ENSG00000226134	8	OK	-0.354546	1.65294	0.19856	0.0492842	7.81009	0.00519552	0.361501	RP11-120E13.1	0.354546	0.202766	0.346965
ENSG00000234056	9	OK	0.445727	2.23125	0.135244	0.0379915	3.75141	0.052763	0.278768	LINC00463	0.445727	0.133423	0.253682
ENSG00000260509	10	OK	-0.888002	6.20743	0.0127215	0.0563686	9.51116	0.00204226	0.0542806	RP11-271M24.2	0.888002	0.00164113	0.00886671
ENSG00000228889	11	OK	-0.614421	5.72102	0.016763	0.0549295	9.35994	0.00221779	0.0655145	UBAC2-AS1	0.614421	0.00525033	0.0217739
ENSG00000224356	12	OK	0.0511188	0.0567219	0.811754	0.0486164	7.56816	0.00594084	0.894539	RP11-151A6.4	0.0511188	1	1
ENSG00000243319	13	OK	-0.287535	1.56135	0.211468	0.0510809	8.14088	0.00432784	0.377852	FGF14-IT1	0.287535	0.289575	0.451109
ENSG00000272143	14	OK	0.0337124	0.0256801	0.872684	0.0481528	6.86362	0.0087968	0.931494	FGF14-AS2	0.0337124	1	1
ENSG00000224511	15	OK	-0.0272103	0.00939367	0.922789	0.0471487	6.87844	0.00872416	0.958638	LINC00365	0.0272103	0.872126	1
ENSG00000232117	16	OK	-0.243676	1.0179	0.313018	0.0456575	6.48309	0.0108905	0.490197	LINC00384	0.243676	0.191859	0.333583
ENSG00000272542	17	OK	-0.230971	0.842234	0.358759	0.0469297	7.03749	0.00798209	0.537694	RP11-255P5.2	0.230971	0.184797	0.324906
ENSG00000236463	18	OK	0.543978	4.62835	0.0314477	0.0467358	6.5266	0.0106273	0.101514	LINC00427	0.543978	0.00118407	0.00688939
ENSG00000238121	19	OK	-0.0684312	0.083642	0.772421	0.0469305	6.31784	0.0119529	0.869287	LINC00426	0.0684312	1	1
ENSG00000226620	20	OK	-0.454018	2.30333	0.129097	0.0379674	3.8567	0.0495477	0.269772	LINC00343	0.454018	0.208417	0.353975
ENSG00000233532	21	OK	-0.830953	7.88735	0.00497818	0.0298509	2.21029	0.137093	0.0290929	LINC00460	0.830953	0.0132838	0.0438766
ENSG00000272274	22	OK	-0.228592	0.485461	0.485959	0.0466312	6.81	0.0090649	0.654988	LINC00551	0.228592	0.539749	0.70786
ENSG00000230156	23	OK	-0.300281	0.75765	0.384065	0.0488714	7.47074	0.00627099	0.561515	LINC00443	0.300281	0.260278	0.417009
ENSG00000237879	24	OK	-0.717699	6.6803	0.00974842	0.0362573	3.29704	0.0694047	0.0452942	LINC00398	0.717699	0.0087178	0.0319326
ENSG00000227248	25	OK	0.0215989	0.00684071	0.934083	0.0485653	7.68393	0.00557146	0.964307	FAM155A-IT1	0.0215989	1	1
ENSG00000236094	26	OK	-0.120789	0.237121	0.626293	0.0462514	6.69162	0.00968672	0.766455	LINC00545	0.120789	0.775877	0.916879
ENSG00000230403	27	OK	0.180135	0.39227	0.531109	0.0507172	8.04857	0.00455396	0.692811	LINC01066	0.180135	0.485804	0.657014
ENSG00000259831	28	OK	-0.0205252	0.00682361	0.934166	0.0478328	6.3618	0.0116603	0.964307	LINC00567	0.0205252	0.771591	0.912781
ENSG00000229152	29	OK	-0.645282	6.17885	0.0129286	0.0560055	9.59299	0.00195321	0.0547741	ANKRD10-IT1	0.645282	0.0160021	0.0508034
ENSG00000225760	30	OK	-0.396375	2.81836	0.0931914	0.0544607	8.69485	0.0031911	0.215611	LINC00431	0.396375	0.0851626	0.180458
ENSG00000225870	31	OK	-0.541111	2.21312	0.136842	0.0446237	5.9624	0.0146141	0.280966	LINC00368	0.541111	0.0027133	0.0130632
ENSG00000226903	32	OK	-0.490783	2.5261	0.111976	0.0428667	5.68163	0.0171434	0.244522	LINC00354	0.490783	0.0181253	0.0558405
ENSG00000224924	33	OK	0.294821	1.4667	0.225867	0.0422617	5.16236	0.0230816	0.394918	LINC00320	0.294821	0.292784	0.45471
ENSG00000260385	34	OK	0.392273	1.22904	0.267593	0.051009	8.22074	0.00414143	0.441698	RP11-450H6.3	0.392273	0.383068	0.553826
ENSG00000229520	35	OK	-0.759318	5.64539	0.0175013	0.0362131	3.73132	0.0534012	0.0673684	LINC00404	0.759318	0.00430267	0.0186828
ENSG00000224243	36	OK	-0.609168	4.82732	0.0280122	0.0370771	3.97365	0.0462176	0.0937976	LINC00403	0.609168	0.0306189	0.0833948
ENSG00000236581	37	OK	-0.848686	3.91088	0.0479745	0.0452753	6.31989	0.0119391	0.135922	STARD13-AS	0.848686	0.0369967	0.0962123
ENSG00000267868	38	OK	0.205411	0.675832	0.411026	0.0535502	8.38785	0.00377737	0.58739	RP11-120K24.3	0.205411	0.367302	0.537965
ENSG00000269356	39	OK	0.448923	3.16745	0.0751199	0.047143	7.03184	0.00800731	0.18498	RP11-120K24.4	0.448923	0.0334142	0.0888934
ENSG00000269376	40	OK	1.27496	15.5086	8.21287e-05	0.0326845	2.82061	0.0930612	0.00244298	RP11-120K24.5	1.27496	0.000137544	0.00128953
ENSG00000272695	41	OK	-0.286668	1.14985	0.28358	0.0439363	5.72543	0.0167209	0.45924	GAS6-AS2	0.286668	0.241694	0.395003
ENSG00000230490	42	OK	0.0466922	0.0454277	0.83122	0.048065	7.10261	0.00769716	0.905436	RP11-141M1.3	0.0466922	1	1
ENSG00000273321	43	OK	0.699897	6.48389	0.0108856	0.034211	3.16341	0.0753056	0.0489276	RP11-621L6.3	0.699897	0.00124305	0.00715802
ENSG00000234535	44	OK	-0.612529	4.75324	0.0292431	0.056304	9.52817	0.00202342	0.0966209	RP11-37L2.1	0.612529	0.0183591	0.0563729
ENSG00000229373	45	OK	0.638145	7.02516	0.00803721	0.0408321	4.73607	0.0295365	0.0398362	LINC00452	0.638145	1.42686e-05	0.000220903
ENSG00000260910	46	OK	0.275343	1.36372	0.242894	0.0424038	5.21021	0.0224547	0.415161	LINC00565	0.275343	0.240307	0.393312
ENSG00000232487	47	OK	0.377914	2.51464	0.112793	0.0467921	6.78791	0.00917771	0.245817	RASA3-IT1	0.377914	0.130843	0.250078
ENSG00000261728	48	OK	-0.32414	1.51186	0.218856	0.0398661	4.13958	0.0418916	0.386721	RP11-307O13.1	0.32414	0.286574	0.447856
ENSG00000236711	49	OK	-0.233525	0.796601	0.372112	0.0513098	8.33921	0.00387984	0.550423	SMAD9-IT1	0.233525	1	1
ENSG00000223685	50	OK	-0.373086	2.0963	0.147656	0.049365	7.83623	0.00512092	0.295633	LINC00571	0.373086	0.015548	0.0496668
ENSG00000236354	51	OK	-0.116287	0.215771	0.642282	0.0486266	7.67184	0.00560892	0.777567	LINC00437	0.116287	0.885887	1
ENSG00000228592	52	OK	-0.298892	1.1002	0.294223	0.0413111	4.56569	0.0326185	0.470788	D21S2088E	0.298892	0.302891	0.466201
ENSG00000138593	53	OK	-0.600325	5.20931	0.0224662	0.0490975	7.01948	0.00806274	0.0800626	SECISBP2L	0.600325	0.00385225	0.0171726
ENSG00000215483	54	OK	0.827919	7.09983	0.00770912	0.0348189	3.34442	0.0674333	0.0387542	LINC00598	0.827919	0.00848776	0.0313063
ENSG00000266489	55	OK	-0.414789	1.89855	0.168241	0.0437066	5.75445	0.0164469	0.323044	RP11-178F10.3	0.414789	0.259523	0.41627
ENSG00000237484	56	OK	0.113313	0.1814	0.670173	0.0462685	6.05892	0.0138362	0.799598	AP000476.1	0.113313	0.748994	0.891878
ENSG00000265485	57	OK	-0.747732	4.05058	0.0441562	0.033174	3.0066	0.0829263	0.128339	RP11-449D8.1	0.747732	0.0711461	0.158012
ENSG00000266573	58	OK	-1.08259	6.97828	0.00825049	0.0155173	0.472593	0.491797	0.0405517	RP11-449D8.5	1.08259	0.00497581	0.0209304
ENSG00000264345	59	OK	-0.749535	4.34957	0.0370182	0.0317406	2.6435	0.103974	0.113457	RP11-958F21.1	0.749535	0.0600604	0.138988
ENSG00000238189	60	OK	-0.710883	5.19985	0.0225888	0.0538252	8.8286	0.00296546	0.0804047	ENOX1-AS2	0.710883	0.0246426	0.0706327
ENSG00000233821	61	OK	0.245611	0.878433	0.348631	0.0444985	5.86654	0.0154314	0.527781	ENOX1-AS1	0.245611	0.371773	0.542496
ENSG00000270522	62	OK	0.266176	1.42831	0.23204	0.0420975	5.12855	0.0235354	0.401699	RP11-168P13.1	0.266176	0.0438879	0.10934
ENSG00000233725	63	OK	-0.200963	0.862542	0.353028	0.049993	7.98637	0.00471309	0.531928	LINC00284	0.200963	0.407666	0.57915
ENSG00000168675	64	OK	-0.594748	4.37115	0.0365523	0.0474693	6.61703	0.0101008	0.11257	LDLRAD4	0.594748	0.0044046	0.0190533
ENSG00000226519	65	OK	-0.721084	3.55026	0.0595359	0.0318871	2.50862	0.113225	0.157634	LINC00390	0.721084	2.8897e-05	0.000380603
ENSG00000265369	66	OK	-0.867915	9.47031	0.00208825	0.0268924	1.6731	0.195843	0.0167083	PCAT18	0.867915	0.000126231	0.00121216
ENSG00000235285	67	OK	-0.22178	0.643071	0.422601	0.0438698	5.73422	0.0166375	0.59788	SMIM2-IT1	0.22178	0.539835	0.707892
ENSG00000230731	68	OK	-0.217131	0.900677	0.3426	0.0483367	7.71312	0.0054821	0.521222	RP11-478K15.6	0.217131	0.265079	0.422495
ENSG00000237361	69	OK	-0.9419	7.77024	0.00531141	0.0219753	1.01499	0.31371	0.0304935	TUSC8	0.9419	0.013282	0.0438766
ENSG00000265374	70	OK	-0.220483	0.921266	0.337143	0.050695	7.96942	0.00475742	0.515845	RP11-57J16.1	0.220483	0.41529	0.587184
ENSG00000188992	71	OK	-0.827623	5.91326	0.0150274	0.0392796	4.45217	0.034857	0.0609119	LIPI	0.827623	0.0481106	0.117606
ENSG00000237585	72	OK	-0.285174	1.08197	0.298257	0.0451641	6.23667	0.0125132	0.474805	LINC00407	0.285174	0.120131	0.234303
ENSG00000185272	73	OK	-0.682752	5.8983	0.0151555	0.0324908	2.57756	0.108389	0.0612332	RBM11	0.682752	0.0301866	0.0824497
ENSG00000155304	74	OK	-0.895714	7.91814	0.00489417	0.0271718	1.61064	0.204402	0.0288327	HSPA13	0.895714	0.00803702	0.0300416
ENSG00000228886	75	OK	-0.337846	1.45763	0.227308	0.0524298	8.38546	0.00378235	0.396683	RP11-290D2.3	0.337846	0.138525	0.260599
ENSG00000251015	76	OK	1.23324	15.3712	8.8325e-05	0.0227318	1.15015	0.283518	0.00252576	SLC25A30-AS1	1.23324	1.54962e-06	3.66287e-05
ENSG00000166200	77	OK	-0.771026	6.73787	0.00943871	0.0355555	3.03656	0.0814085	0.0443697	COPS2	0.771026	0.000255869	0.00210184
ENSG00000155307	78	OK	0.498578	2.01235	0.156024	0.0431702	5.68834	0.017078	0.306221	SAMSN1	0.498578	0.0163548	0.0516213
ENSG00000243440	79	OK	-0.629324	6.02593	0.0140972	0.0490268	7.64068	0.00570665	0.0582566	AF165138.7	0.629324	0.00108622	0.00641526
ENSG00000260325	80	OK	2.18716	24.0661	9.30856e-07	0.0195516	0.847967	0.357128	0.000334146	HSPB9	2.18716	3.18263e-07	1.04311e-05
ENSG00000260388	81	OK	0.0887614	0.116984	0.732328	0.0500466	7.75628	0.00535262	0.843025	LINC00562	0.0887614	1	1
ENSG00000231473	82	OK	-0.281192	1.18137	0.277078	0.0521248	8.5538	0.00344802	0.452481	LINC00441	0.281192	0.0126274	0.0422021
ENSG00000264151	83	OK	-0.00862227	0.001163	0.972795	0.0483636	7.32855	0.00678679	0.985404	RP11-739N10.1	0.00862227	1	1
ENSG00000180530	84	OK	-1.36152	10.1101	0.00147455	0.023531	1.27522	0.25879	0.0133402	NRIP1	1.36152	0.00224936	0.0113184
ENSG00000264790	85	OK	0.0884776	0.144542	0.703807	0.0497203	7.7489	0.00537453	0.823077	RP11-26N15.2	0.0884776	0.680377	0.830773
ENSG00000263611	86	OK	0.335182	1.99402	0.157921	0.0467927	7.07896	0.00779944	0.308715	RP11-612A1.1	0.335182	0.164804	0.297029
ENSG00000137824	87	OK	-0.153175	0.30688	0.579601	0.052512	7.78307	0.0052738	0.732028	RMDN3	0.153175	1	1
ENSG00000261371	88	OK	0.874678	8.4869	0.00357713	0.0403893	4.31013	0.0378861	0.0235885	PECAM1	0.874678	0.00963796	0.034451
ENSG00000231607	89	OK	0.0781172	0.132427	0.715928	0.0471462	6.65994	0.00986042	0.831377	DLEU2	0.0781172	1	1
ENSG00000185433	90	OK	-0.387025	2.12174	0.145222	0.0426409	5.75756	0.0164178	0.292585	LINC00158	0.387025	0.0183056	0.0562285
ENSG00000229962	91	OK	-0.102509	0.18589	0.66636	0.0466335	6.71928	0.0095376	0.796798	AP000221.1	0.102509	0.778589	0.919467
ENSG00000234883	92	OK	0.267067	1.34574	0.246024	0.0491592	7.6918	0.00554724	0.418645	MIR155HG	0.267067	0.0814396	0.174823
ENSG00000137880	93	OK	0.524356	2.45542	0.11712	0.0489959	7.55836	0.00597325	0.251931	GCHFR	0.524356	0.0574298	0.134309
ENSG00000233783	94	OK	0.154473	0.594196	0.440801	0.0488145	7.59862	0.00584129	0.614921	AP001442.2	0.154473	0.413553	0.585353
ENSG00000273492	95	OK	-0.143498	0.296911	0.585826	0.0469874	6.94222	0.00841845	0.736813	AP000230.1	0.143498	0.670686	0.822541
ENSG00000104129	96	OK	-0.0244022	0.00776448	0.929784	0.0487477	7.68964	0.00555388	0.962129	DNAJC17	0.0244022	1	1
ENSG00000177150	97	OK	-0.456697	2.9979	0.0833723	0.038397	3.81315	0.0508517	0.199249	FAM210A	0.456697	0.00292398	0.0137983
ENSG00000263688	98	OK	-0.632286	3.24089	0.0718217	0.0371625	4.11815	0.0424255	0.179184	RP11-386P4.1	0.632286	0.00773605	0.0291741
ENSG00000155313	99	OK	-0.717072	6.20975	0.0127049	0.0336661	2.76041	0.0966237	0.0542384	USP25	0.717072	0.00616353	0.0245644
ENSG00000226792	100	OK	-0.403053	2.73472	0.0981885	0.0508772	8.41071	0.00373017	0.223486	LINC00371	0.403053	0.0845961	0.179623
ENSG00000101638	101	OK	-0.589535	3.63835	0.0564628	0.0376993	3.7105	0.0540712	0.152121	ST8SIA5	0.589535	0.0433933	0.108414
ENSG00000232560	102	OK	-0.196885	0.895336	0.344035	0.0521557	8.49705	0.00355723	0.522791	LINC01549	0.196885	0.288855	0.450457
ENSG00000154639	103	OK	-0.600848	5.29919	0.0213353	0.0371936	3.48907	0.0617753	0.0775193	CXADR	0.600848	0.000610717	0.00409835
ENSG00000101654	104	OK	-1.41479	17.0418	3.65662e-05	0.0169507	0.580935	0.445946	0.00165478	RNMT	1.41479	1.41954e-06	3.42769e-05
ENSG00000078043	105	OK	-1.44898	17.5044	2.86643e-05	0.00241162	0.0100648	0.920087	0.0014333	PIAS2	1.44898	9.72127e-05	0.000988415
ENSG00000156958	106	OK	-0.612847	5.42172	0.0198877	0.0546686	8.82798	0.00296647	0.0735596	GALK2	0.612847	0.0126186	0.042193
ENSG00000260220	107	OK	0.128149	0.444513	0.504952	0.0485207	7.54215	0.00602721	0.670452	MGC50722	0.128149	0.6313	0.787833
ENSG00000154640	108	OK	0.0884823	0.139051	0.709226	0.0481983	7.4731	0.00626276	0.827023	BTG3	0.0884823	0.745404	0.888704
ENSG00000188277	109	OK	0.253286	1.34878	0.245492	0.0437135	5.451	0.0195571	0.418089	C15orf62	0.253286	0.123811	0.239568
ENSG00000251161	110	OK	0.0259962	0.0121916	0.91208	0.0483308	7.26301	0.00703893	0.952804	RP11-540O11.1	0.0259962	1	1
ENSG00000178457	111	OK	-0.0433605	0.0343735	0.852915	0.0484023	7.62893	0.00574394	0.919129	LINC00314	0.0433605	0.724291	0.870539
ENSG00000140416	112	OK	-0.294042	1.00998	0.314909	0.0403409	3.7223	0.0536905	0.492049	TPM1	0.294042	0.244285	0.397764
ENSG00000259956	113	OK	0.240429	1.07723	0.299319	0.0468505	6.84373	0.0088953	0.476065	RBM15B	0.240429	0.157778	0.287548
ENSG00000154642	114	OK	-0.126063	0.348465	0.554983	0.0520467	8.06648	0.00450917	0.711845	C21orf91	0.126063	0.608894	0.768933
ENSG00000247556	115	OK	-1.25438	11.778	0.000599364	0.0185746	0.787441	0.374875	0.00770262	OIP5-AS1	1.25438	0.00650464	0.0255351
ENSG00000268573	116	OK	-0.313054	1.25139	0.263288	0.0508677	8.1843	0.00422545	0.437176	RP11-158H5.7	0.313054	0.233795	0.385454
ENSG00000267583	117	OK	-0.645708	4.42121	0.0354949	0.0470282	6.57935	0.0103169	0.11034	RP11-322E11.5	0.645708	0.0451207	0.111676
ENSG00000267397	118	OK	0.278252	1.17073	0.279251	0.0509699	8.2582	0.00405684	0.454837	RP11-873E20.1	0.278252	0.283393	0.443967
ENSG00000140577	119	OK	0.240654	1.2319	0.267038	0.0420976	4.93584	0.0263053	0.441154	CRTC3	0.240654	0.414227	0.585915
ENSG00000261236	120	OK	0.508178	4.07453	0.0435344	0.0433941	5.47603	0.019279	0.127052	BOP1	0.508178	0.0178319	0.055125
ENSG00000166140	121	OK	0.872493	9.49257	0.00206306	0.0319419	2.70132	0.100265	0.0165443	ZFYVE19	0.872493	0.000357042	0.00273384
ENSG00000101138	122	OK	-0.267946	0.886021	0.346558	0.0482277	7.34799	0.00671379	0.525845	CSTF1	0.267946	0.140382	0.263011
ENSG00000267651	123	OK	-0.244004	0.676107	0.410931	0.0430149	5.2252	0.0222619	0.587293	RP11-95O2.1	0.244004	0.406948	0.578556
ENSG00000154645	124	OK	-0.466877	3.00242	0.0831403	0.0553314	9.39695	0.00217347	0.198986	CHODL	0.466877	0.0568675	0.133333
ENSG00000260428	125	OK	1.13539	14.1098	0.00017244	0.0281475	1.76378	0.184153	0.00369274	SCX	1.13539	3.88715e-09	2.69039e-07
ENSG00000267374	126	OK	-0.0533833	0.0309102	0.860441	0.0475221	6.94726	0.00839478	0.924022	LINC00669	0.0533833	1	1
ENSG00000180305	127	OK	-0.0473583	0.0215519	0.883286	0.0480201	7.05329	0.00791199	0.937558	WFDC10A	0.0473583	1	1
ENSG00000267413	128	OK	-0.417826	2.20744	0.137346	0.0393016	4.47422	0.0344098	0.281683	RP11-636O21.1	0.417826	0.305549	0.469167
ENSG00000260926	129	OK	0.745675	7.6379	0.00571544	0.0353833	3.30714	0.0689792	0.0319724	RP11-380D11.2	0.745675	0.000498666	0.00350182
ENSG00000267313	130	OK	-0.522379	2.95807	0.08545	0.041	4.75902	0.0291452	0.202621	KC6	0.522379	0.118866	0.232367
ENSG00000168634	131	OK	-0.239048	0.784774	0.375685	0.0476318	7.24872	0.00709515	0.55416	WFDC13	0.239048	0.156969	0.286466
ENSG00000260988	132	OK	-0.560143	4.19427	0.0405608	0.0598279	10.4366	0.00123545	0.120889	RP11-285A1.1	0.560143	0.0477259	0.116918
ENSG00000267586	133	OK	-1.05832	8.0325	0.00459454	0.0416944	4.59385	0.0320869	0.0276915	LINC00907	1.05832	0.00377096	0.0168848
ENSG00000101365	134	OK	-0.238919	0.489759	0.484035	0.0457277	6.34956	0.011741	0.65362	IDH3B	0.238919	0.457532	0.630249
ENSG00000167216	135	OK	0.646912	6.37549	0.0115707	0.0322913	2.54197	0.110857	0.0509579	KATNAL2	0.646912	0.0136888	0.044941
ENSG00000124116	136	OK	-0.262591	0.86326	0.352828	0.0515844	8.37177	0.00381095	0.53174	WFDC3	0.262591	0.406632	0.578185
ENSG00000087589	137	OK	0.832373	9.06717	0.00260239	0.041731	4.71518	0.0298974	0.0193118	CASS4	0.832373	0.00159759	0.00869
ENSG00000236532	138	OK	-0.341237	1.77644	0.182587	0.054381	9.06255	0.00260898	0.341338	AL035610.2	0.341237	0.0679942	0.152612
ENSG00000154654	139	OK	-0.597682	4.20756	0.0402442	0.0333944	2.69666	0.100559	0.12023	NCAM2	0.597682	0.0282179	0.0783157
ENSG00000232855	140	OK	-0.232011	0.908719	0.340455	0.0516205	8.40861	0.00373449	0.519188	AF131217.1	0.232011	0.1373	0.259007
ENSG00000226935	141	OK	-0.164666	0.475824	0.49032	0.0509406	8.12248	0.00437197	0.658663	LINC00161	0.164666	0.618247	0.776669
ENSG00000259234	142	OK	-0.75701	6.01001	0.0142249	0.0289627	1.99945	0.157357	0.0586262	RP11-17L5.4	0.75701	0.00905239	0.0328331
ENSG00000166143	143	OK	0.101474	0.188478	0.664186	0.0470302	6.81398	0.00904468	0.795363	PPP1R14D	0.101474	0.646724	0.800665
ENSG00000258461	144	OK	0.214992	0.873576	0.349967	0.0429504	5.06956	0.0243496	0.528783	RP11-164J13.1	0.214992	0.468706	0.640847
ENSG00000231125	145	OK	0.00814246	0.0012342	0.971975	0.0484314	7.55911	0.00597074	0.985141	AF129075.5	0.00814246	0.821523	0.960318
ENSG00000166262	146	OK	-0.604936	4.78807	0.0286575	0.0576999	10.297	0.00133248	0.0952607	FAM227B	0.604936	0.0177364	0.0549319
ENSG00000215533	147	OK	0.305559	1.37519	0.240922	0.0512784	8.2467	0.00408261	0.412755	LINC00189	0.305559	0.240971	0.394064
ENSG00000176136	148	OK	-0.353427	0.694079	0.40478	0.0464981	6.80224	0.00910437	0.580916	MC5R	0.353427	0.49	0.661043
ENSG00000233017	149	OK	-0.119951	0.255431	0.613277	0.0471849	6.77574	0.00924051	0.756578	RP5-908M14.5	0.119951	1	1
ENSG00000103642	150	OK	0.587348	4.01317	0.0451461	0.046194	6.60039	0.0101957	0.130265	LACTB	0.587348	0.00196115	0.0101865
ENSG00000248476	151	OK	0.112572	0.225661	0.63476	0.0485211	7.69086	0.00555012	0.773064	BACH1-IT1	0.112572	1	1
ENSG00000197299	152	OK	0.257385	1.24822	0.263892	0.0507355	8.16563	0.00426917	0.437766	BLM	0.257385	0.0750348	0.164407
ENSG00000273017	153	OK	0.54392	4.42921	0.0353288	0.0413285	5.01852	0.0250777	0.109969	AP000240.9	0.54392	0.00767916	0.0290009
ENSG00000261215	154	OK	0.594216	5.72223	0.0167515	0.0469864	6.88401	0.00869705	0.065489	RP11-195F19.30	0.594216	0.0115231	0.0394581
ENSG00000154719	155	OK	-0.668227	5.27585	0.0216232	0.0433728	5.05184	0.0245998	0.0781613	MRPL39	0.668227	0.0211543	0.0627239
ENSG00000261678	156	OK	-0.0906805	0.165582	0.684069	0.0485708	7.67104	0.00561141	0.808972	SCRT1	0.0906805	0.869557	1
ENSG00000267414	157	OK	-0.403197	1.66148	0.197403	0.0324332	2.07406	0.149822	0.360165	RP11-456K23.1	0.403197	0.390997	0.56197
ENSG00000175322	158	OK	-1.3935	13.8403	0.00019902	0.0262104	1.4639	0.22631	0.00398775	ZNF519	1.3935	0.000181616	0.00161615
ENSG00000101160	159	OK	0.974752	8.65896	0.00325456	0.0325001	2.63533	0.10451	0.0221992	CTSZ	0.974752	0.00422686	0.0184388
ENSG00000261587	160	OK	0.245438	1.61048	0.204425	0.0511733	8.10885	0.00440496	0.368846		0.245438	0.192994	0.334842
ENSG00000022277	161	OK	0.135362	0.35915	0.548979	0.0477155	7.28832	0.00694042	0.706669	RTFDC1	0.135362	0.513222	0.683834
ENSG00000232118	162	OK	-0.0867834	0.107092	0.743479	0.050313	7.63795	0.00571529	0.851005	BACH1-AS1	0.0867834	0.63856	0.794179
ENSG00000228817	163	OK	0.211536	0.973942	0.323699	0.0467971	6.90263	0.00860693	0.501765	BACH1-IT2	0.211536	0.0601885	0.139133
ENSG00000272259	164	OK	-0.194422	0.485424	0.485976	0.0453856	6.45005	0.0110949	0.654988	RP11-305P22.9	0.194422	0.450858	0.623895
ENSG00000266968	165	OK	-0.883022	7.76617	0.00532339	0.0481492	6.6982	0.00965101	0.030532	RP11-116O18.1	0.883022	0.00133035	0.00752348
ENSG00000166145	166	OK	0.218696	1.29508	0.255113	0.0481371	7.26201	0.00704283	0.428575	SPINT1	0.218696	0.195419	0.337749
ENSG00000259548	167	OK	-1.07922	7.33646	0.00675699	0.0594329	9.82066	0.00172563	0.0355191	RP11-38G5.2	1.07922	0.000819309	0.00513001
ENSG00000261229	168	OK	-0.0450288	0.0337676	0.854202	0.0483654	7.62204	0.00576593	0.920013		0.0450288	1	1
ENSG00000231133	169	OK	-0.642808	5.17072	0.0229706	0.032355	2.58934	0.107585	0.0814217	HAR1B	0.642808	0.00918114	0.0332328
ENSG00000270112	170	OK	-1.20889	11.3864	0.000739853	0.00327057	0.0178098	0.893835	0.00871973	RP11-742D12.2	1.20889	0.00282295	0.0134383
ENSG00000225978	171	OK	-0.657136	4.92058	0.0265386	0.0342236	3.07215	0.0796441	0.090074		0.657136	0.0173736	0.0540556
ENSG00000267167	172	OK	0.259347	1.33404	0.248088	0.0492853	7.56303	0.00595776	0.420594	RP11-687F6.1	0.259347	0.146345	0.271527
ENSG00000259417	173	OK	-0.0426028	0.0345994	0.852438	0.0485936	7.69095	0.00554983	0.918806	LINC01314	0.0426028	1	1
ENSG00000231977	174	OK	-0.31972	1.74259	0.186811	0.0471353	6.90207	0.00860958	0.346904	RP5-963E22.4	0.31972	0.168453	0.302345
ENSG00000088881	175	OK	0.834139	8.36829	0.00381824	0.0225956	1.16381	0.280676	0.0245496	EBF4	0.834139	0.00403723	0.0178233
ENSG00000101162	176	OK	0.0870151	0.175472	0.675294	0.0482024	7.4534	0.00633167	0.802584	TUBB1	0.0870151	0.645625	0.799958
ENSG00000140285	177	OK	0.0871389	0.1997	0.654963	0.0486777	7.56113	0.00596405	0.788176	FGF7	0.0871389	0.484603	0.656006
ENSG00000227388	178	OK	0.165072	0.412843	0.52053	0.0499203	7.93754	0.00484197	0.68414	RP11-112J3.16	0.165072	0.831377	0.969696
ENSG00000101457	179	OK	0.442822	1.67429	0.195685	0.0479947	7.09996	0.00770856	0.358173	DNTTIP1	0.442822	0.169566	0.304076
ENSG00000154721	180	OK	1.1872	8.02724	0.00460791	0.0558743	8.73992	0.00311319	0.0277562	JAM2	1.1872	4.87705e-08	2.22026e-06
ENSG00000235387	181	OK	0.53801	4.69175	0.0303078	0.0323237	2.58802	0.107675	0.0989959	LINC00961	0.53801	0.00040155	0.00298715
ENSG00000196421	182	OK	-0.151258	0.391497	0.531513	0.0508746	8.05947	0.00452665	0.693036	LINC00176	0.151258	0.641714	0.796763
ENSG00000124172	183	OK	0.792741	2.41017	0.120549	0.0529065	8.73259	0.00312572	0.257029	ATP5E	0.792741	0.068554	0.153523
ENSG00000185088	184	OK	0.736674	6.59702	0.0102149	0.0304549	2.27845	0.131183	0.0468273	RPS27L	0.736674	0.000195649	0.00171542
ENSG00000224961	185	OK	-0.137556	0.257492	0.611849	0.0463819	6.50254	0.0107721	0.755377	RP1-278O22.1	0.137556	0.499537	0.670535
ENSG00000149656	186	OK	-0.529984	2.58968	0.107562	0.0470638	6.55595	0.0104534	0.238117	LINC00266-1	0.529984	0.0163511	0.0516172
ENSG00000271983	187	OK	-0.327399	1.07424	0.29999	0.048628	7.83477	0.00512507	0.47681	RP11-28H5.2	0.327399	0.215962	0.363786
ENSG00000269365	188	OK	0.295931	1.69573	0.192847	0.0439346	5.81364	0.0159024	0.354629	RP11-380M21.4	0.295931	0.109272	0.218471
ENSG00000206181	189	OK	-0.252673	0.861744	0.353251	0.0479439	7.45016	0.00634307	0.532044	TCEB3B	0.252673	0.17689	0.314159
ENSG00000270777	190	OK	-0.293905	1.14744	0.284085	0.0458406	6.58323	0.0102944	0.459881	RP11-103J8.2	0.293905	0.262298	0.41943
ENSG00000170122	191	OK	0.956775	11.2598	0.000792023	0.049305	6.34225	0.0117895	0.00908681	FOXD4	0.956775	2.13053e-11	3.92057e-09
ENSG00000260619	192	OK	-0.927804	4.22107	0.039925	0.0421942	5.36925	0.0204948	0.119515	RP11-775C24.3	0.927804	0.128986	0.247298
ENSG00000261411	193	OK	-0.212758	0.753741	0.385294	0.0453258	6.59497	0.0102267	0.562737	RP11-268G13.1	0.212758	0.225904	0.3764
ENSG00000166128	194	OK	-0.338261	1.7348	0.187799	0.0479038	7.09215	0.00774221	0.348223	RAB8B	0.338261	0.152417	0.279871
ENSG00000235292	195	OK	0.0372357	0.0264486	0.870809	0.048689	7.64356	0.00569754	0.930471	RP4-796I8.1	0.0372357	1	1
ENSG00000175063	196	OK	0.594716	7.10567	0.00768407	0.0471841	6.34998	0.0117383	0.0386741	UBE2C	0.594716	0.00881063	0.0321725
ENSG00000124091	197	OK	-0.36445	2.21034	0.137088	0.0490184	7.80274	0.00521671	0.281316	GCNT7	0.36445	0.308344	0.472355
ENSG00000101166	198	OK	0.0903566	0.118202	0.730993	0.0481604	7.51407	0.0061219	0.842083	SLMO2	0.0903566	0.258112	0.414802
ENSG00000167220	199	OK	-1.2419	14.2776	0.000157733	0.033488	2.60502	0.106526	0.00350035	HDHD2	1.2419	1.47097e-05	0.000226368
ENSG00000154723	200	OK	-0.214662	0.420715	0.516581	0.0437448	5.2759	0.0216226	0.680807	ATP5J	0.214662	1	1
ENSG00000171448	201	OK	-0.091145	0.138996	0.709281	0.0494461	7.84885	0.0050853	0.827023	ZBTB26	0.091145	0.818956	0.957852
ENSG00000259372	202	OK	-0.0458501	0.0214752	0.883492	0.0465921	5.87184	0.015385	0.937636	CTD-2240J17.1	0.0458501	1	1
ENSG00000124103	203	OK	0.843355	7.46072	0.00630597	0.0481424	6.44146	0.0111487	0.0339918	FAM209A	0.843355	0.0178231	0.055114
ENSG00000104047	204	OK	-0.848806	6.78709	0.00918193	0.0324825	2.64707	0.103741	0.0436018	DTWD1	0.848806	0.000269376	0.00219427
ENSG00000259543	205	OK	-0.248409	0.644493	0.422088	0.0416192	4.58983	0.0321622	0.597434	CTD-2034I4.1	0.248409	0.439828	0.612514
ENSG00000088882	206	OK	0.142074	0.420317	0.516779	0.0497605	7.95652	0.00479143	0.680989	CPXM1	0.142074	0.4123	0.584047
ENSG00000213714	207	OK	-0.404153	1.06043	0.303118	0.0457654	6.45441	0.0110677	0.480123	FAM209B	0.404153	0.175532	0.312323
ENSG00000104140	208	OK	-0.330245	0.704432	0.401298	0.0394912	3.38979	0.0656014	0.57784	RHOV	0.330245	0.43034	0.602749
ENSG00000140564	209	OK	0.970853	12.5493	0.000396355	0.0341581	2.73721	0.0980357	0.00595176	FURIN	0.970853	2.3883e-05	0.000328241
ENSG00000273036	210	OK	0.039968	0.030229	0.861972	0.0482035	7.0194	0.00806312	0.924783	RP11-392E22.12	0.039968	1	1
ENSG00000140157	211	OK	-0.808704	6.82373	0.00899546	0.0273925	1.6454	0.199587	0.043031	NIPA2	0.808704	0.00539989	0.0222416
ENSG00000261553	212	OK	-1.06559	13.2158	0.000277606	0.0444351	5.21945	0.0223356	0.0048604	RP11-29G8.3	1.06559	2.6399e-05	0.000354761
ENSG00000272934	213	OK	0.13213	0.366641	0.544841	0.0453355	5.95922	0.0146405	0.703569	RP11-392E22.10	0.13213	0.504265	0.67534
ENSG00000266905	214	OK	-0.0918878	0.132466	0.715889	0.0479011	7.27805	0.00698025	0.831377	RP11-1058N17.1	0.0918878	1	1
ENSG00000228444	215	OK	-0.449663	3.13102	0.0768155	0.0491132	7.68613	0.00556469	0.188165	RP11-173B14.4	0.449663	0.0123518	0.0415697
ENSG00000223458	216	OK	-0.501159	3.18673	0.0742385	0.0437462	5.72462	0.0167286	0.183516	LMO7DN-IT1	0.501159	0.23653	0.388885
ENSG00000154727	217	OK	0.0560126	0.0536187	0.816882	0.048262	7.42697	0.00642536	0.897342	GABPA	0.0560126	0.809678	0.949185
ENSG00000087510	218	OK	1.52999	16.4681	4.94747e-05	0.0230202	1.15766	0.281952	0.00194125	TFAP2C	1.52999	8.73032e-07	2.35441e-05
ENSG00000228467	219	OK	-0.109889	0.165849	0.683828	0.0461728	6.41141	0.011339	0.80886	RP11-402N8.1	0.109889	0.631669	0.788153
ENSG00000263916	220	OK	0.273989	1.25314	0.262953	0.0428372	5.29033	0.0214442	0.436928	RP11-110H1.4	0.273989	0.238617	0.391412
ENSG00000124203	221	OK	-0.0432305	0.0260395	0.871804	0.0481962	7.39449	0.0065424	0.931064	ZNF831	0.0432305	1	1
ENSG00000101470	222	OK	1.11138	3.24977	0.0714335	0.0455875	6.25555	0.0123805	0.178428	TNNC2	1.11138	0.0134289	0.0442664
ENSG00000234509	223	OK	-0.188387	0.630755	0.427078	0.0517623	8.25769	0.00405797	0.602283	AP000253.1	0.188387	0.505113	0.675975
ENSG00000104142	224	OK	-0.105624	0.077479	0.780743	0.0491902	7.78612	0.00526492	0.874748	VPS18	0.105624	1	1
ENSG00000138613	225	OK	-0.706976	6.31629	0.0119633	0.0557339	9.5822	0.00196472	0.0521878	APH1B	0.706976	0.00215624	0.0109487
ENSG00000273091	226	OK	-0.137493	0.337213	0.561442	0.0497519	7.96885	0.00475891	0.717393	AP000255.6	0.137493	0.956343	1
ENSG00000011454	227	OK	-0.56023	4.32867	0.0374755	0.0484573	6.9716	0.00828133	0.114365	RABGAP1	0.56023	0.00135341	0.00763151
ENSG00000134049	228	OK	-0.390852	2.09852	0.147442	0.0359921	3.1142	0.0776127	0.2954	IER3IP1	0.390852	0.242722	0.396071
ENSG00000230010	229	OK	-0.205292	0.487729	0.484942	0.0459066	6.6919	0.00968519	0.654316	RP4-568F9.6	0.205292	0.331065	0.49841
ENSG00000225579	230	OK	0.285263	1.58303	0.208325	0.0536102	8.62593	0.00331412	0.373687	EDNRB-AS1	0.285263	0.148086	0.274106
ENSG00000225511	231	OK	0.312403	2.41177	0.120426	0.0458166	6.17677	0.0129438	0.2569	LINC00475	0.312403	0.0749505	0.164308
ENSG00000124205	232	OK	-0.719905	4.12056	0.0423651	0.0190734	0.66468	0.414912	0.124663	EDN3	0.719905	0.0456204	0.112676
ENSG00000128917	233	OK	1.29827	17.697	2.59031e-05	0.0369104	3.20616	0.0733614	0.00138306	DLL4	1.29827	0.000140714	0.00131633
ENSG00000232388	234	OK	0.545936	2.48425	0.114991	0.0527557	8.68498	0.00320844	0.249145	LINC00493	0.545936	0.0584068	0.135919
ENSG00000180777	235	OK	-0.855794	8.413	0.00372547	0.0336547	3.04622	0.0809253	0.0241955	ANKRD30B	0.855794	0.00057513	0.00390907
ENSG00000101144	236	OK	0.911046	8.56511	0.00342666	0.0192101	0.715556	0.397605	0.0229517	BMP7	0.911046	0.000302143	0.00239398
ENSG00000179935	237	OK	-0.0857116	0.103875	0.747228	0.0478563	7.29711	0.00690655	0.853589	LINC00652	0.0857116	1	1
ENSG00000273148	238	OK	-0.0916522	0.144683	0.703669	0.0506029	7.71275	0.0054832	0.822962	RP5-1068E13.7	0.0916522	0.661587	0.814731
ENSG00000188394	239	OK	-0.254725	0.91842	0.33789	0.0424333	4.93036	0.0263888	0.516542	GPR21	0.254725	0.38166	0.55239
ENSG00000172785	240	OK	-0.511899	3.10006	0.0782894	0.0367577	3.5904	0.0581141	0.190607	CBWD1	0.511899	0.0429544	0.107597
ENSG00000232675	241	OK	-0.135707	0.26042	0.609831	0.046609	6.76914	0.00927476	0.754153	RP4-718D20.3	0.135707	0.565727	0.731204
ENSG00000233895	242	OK	0.243066	1.01338	0.314095	0.0443751	5.72428	0.0167319	0.491228	RP1-122P22.2	0.243066	0.466024	0.638294
ENSG00000230323	243	OK	0.330974	1.53865	0.214819	0.0457716	6.78073	0.00921473	0.38165	LINC00159	0.330974	0.0550439	0.130225
ENSG00000261610	244	OK	0.944404	10.2017	0.00140313	0.0480494	6.81266	0.0090514	0.0129373	AP000265.1	0.944404	2.33727e-08	1.20453e-06
ENSG00000227676	245	OK	1.50209	12.0017	0.000531525	0.0350608	3.05452	0.0805126	0.00710231	LINC01068	1.50209	0.000328387	0.00255789
ENSG00000186842	246	OK	0.310461	1.72229	0.189398	0.0462861	6.45679	0.0110529	0.350364	LINC00846	0.310461	0.128581	0.246713
ENSG00000234104	247	OK	0.827475	5.80466	0.0159837	0.0391081	4.12576	0.0422349	0.0634407	RP5-1177M21.1	0.827475	0.037208	0.0965906
ENSG00000132635	248	OK	0.663091	6.0414	0.0139742	0.0281705	1.98423	0.158945	0.0578723	PCED1A	0.663091	0.0056714	0.0230369
ENSG00000179523	249	OK	-0.881778	8.37004	0.00381457	0.0383768	3.74711	0.0528988	0.0245484	EIF3J-AS1	0.881778	5.75456e-05	0.000655952
ENSG00000225127	250	OK	0.182052	0.587512	0.443383	0.0480313	7.51413	0.00612169	0.617302	LINC00237	0.182052	0.588342	0.751039
ENSG00000259659	251	OK	-0.206684	0.688069	0.406822	0.0465124	7.11783	0.00763209	0.582916	RP11-151N17.1	0.206684	0.568668	0.73344
ENSG00000229246	252	OK	-0.235394	0.6815	0.409071	0.0433619	5.22636	0.0222471	0.585343	LINC00377	0.235394	0.383538	0.554089
ENSG00000228961	253	OK	0.00731687	0.000832355	0.976984	0.0487467	7.6086	0.00580905	0.987537	AP000282.3	0.00731687	0.811539	0.950956
ENSG00000175387	254	OK	0.344371	1.71269	0.190636	0.0432854	5.6854	0.0171067	0.351973	SMAD2	0.344371	0.19287	0.33471
ENSG00000204837	255	OK	-0.748122	5.76419	0.016356	0.0414184	4.82173	0.0281032	0.0645191	RP11-204M4.2	0.748122	0.0639704	0.145916
ENSG00000104043	256	OK	0.06412	0.0253313	0.873544	0.0480016	6.95536	0.00835686	0.932115	ATP8B4	0.06412	0.873115	1
ENSG00000165209	257	OK	-1.03425	10.4993	0.00119422	0.0145131	0.342904	0.558158	0.0117203	STRBP	1.03425	0.00863268	0.0317306
ENSG00000182511	258	OK	1.37879	18.8597	1.40696e-05	0.0393277	3.54711	0.0596492	0.00103151	FES	1.37879	0.000444326	0.00322494
ENSG00000170113	259	OK	-0.748673	6.20573	0.0127338	0.0440239	5.30557	0.0212573	0.0542806	NIPA1	0.748673	0.00159817	0.00869
ENSG00000228824	260	OK	-0.803763	5.62478	0.0177083	0.025873	1.56835	0.210447	0.0678598	MIR4500HG	0.803763	0.00985029	0.0350267
ENSG00000088970	261	OK	0.115663	0.339322	0.560221	0.0454364	5.95092	0.0147096	0.716697	KIZ	0.115663	0.477671	0.649298
ENSG00000074410	262	OK	-0.0584413	0.106611	0.744036	0.0501281	7.81481	0.00518199	0.851458	CA12	0.0584413	1	1
ENSG00000272515	263	OK	-6.90717e-06	8.63864e-10	0.999977	0.0488175	7.16872	0.00741856	0.999977	RP11-29P20.1	6.90717e-06	1	1
ENSG00000232539	264	OK	-0.125341	0.373173	0.54128	0.0518839	8.08376	0.00446638	0.700547	LINC00945	0.125341	0.491166	0.662236
ENSG00000223839	265	OK	0.0296365	0.0164576	0.897922	0.0487136	7.67883	0.00558722	0.945192	FAM95B1	0.0296365	1	1
ENSG00000087495	266	OK	0.1644	0.506426	0.47669	0.0450013	5.77383	0.0162665	0.646961	PHACTR3	0.1644	0.653714	0.807101
ENSG00000234660	267	OK	-0.29566	1.46458	0.226203	0.0467842	6.74489	0.00940167	0.39544	LINC00440	0.29566	0.30671	0.470405
ENSG00000259932	268	OK	-0.812222	7.90032	0.00494261	0.0539663	8.64089	0.003287	0.0289799	CTD-2651B20.7	0.812222	0.00383199	0.0171038
ENSG00000183784	269	OK	-0.0929034	0.12558	0.72306	0.0501309	7.76885	0.0053155	0.836402	C9orf66	0.0929034	1	1
ENSG00000067900	270	OK	0.36371	1.72483	0.189072	0.0452895	6.07985	0.0136733	0.349878	ROCK1	0.36371	0.0755069	0.165168
ENSG00000128965	271	OK	0.608408	3.93016	0.0474275	0.0509115	8.11438	0.00439156	0.134897	CHAC1	0.608408	0.0399604	0.101881
ENSG00000227115	272	OK	-0.223556	1.05724	0.303846	0.0513297	8.41348	0.00372448	0.481025	RP11-267C16.1	0.223556	0.192609	0.334365
ENSG00000226527	273	OK	-0.946839	8.33908	0.00388013	0.0579995	9.78057	0.00176366	0.024797	AP000289.6	0.946839	0.00069024	0.00450913
ENSG00000215417	274	OK	-0.269615	1.14462	0.284678	0.0527658	8.62207	0.00332114	0.460593	MIR17HG	0.269615	0.287826	0.449444
ENSG00000266335	275	OK	-0.814091	6.74417	0.00940543	0.0393528	4.12153	0.0423408	0.0442465	RP11-25O3.1	0.814091	0.0135231	0.0445143
ENSG00000272659	276	OK	-0.237421	0.613962	0.4333	0.0490249	7.78001	0.00528275	0.608225	AP000295.10	0.237421	0.475746	0.647588
ENSG00000124104	277	OK	-0.0858727	0.0683298	0.793784	0.048422	7.539	0.00603776	0.882649	SNX21	0.0858727	1	1
ENSG00000236240	278	OK	0.718607	6.99753	0.00816225	0.0573946	9.18935	0.00243427	0.0402768	GPC5-IT1	0.718607	0.0104418	0.0365652
ENSG00000148204	279	OK	0.371942	2.30975	0.128564	0.0363063	3.20898	0.0732352	0.269112	CRB2	0.371942	0.202423	0.346485
ENSG00000101146	280	OK	-0.0583406	0.0344111	0.852835	0.0475947	6.74458	0.00940331	0.919129	RAE1	0.0583406	1	1
ENSG00000267013	281	OK	-0.439013	1.65688	0.198025	0.0431131	5.5602	0.0183733	0.360896	CTD-2171N6.1	0.439013	0.110766	0.220833
ENSG00000215305	282	OK	0.194412	0.495676	0.481406	0.0465738	6.77039	0.00926824	0.651053	VPS16	0.194412	0.404661	0.576311
ENSG00000267325	283	OK	-0.935779	8.35419	0.00384798	0.0426616	4.49486	0.033997	0.0246735	LINC01415	0.935779	0.000923856	0.00564747
ENSG00000260930	284	OK	-0.0999486	0.186182	0.666114	0.0496017	7.80804	0.00520143	0.796726	RP11-214L13.1	0.0999486	0.708869	0.856865
ENSG00000234646	285	OK	-0.00712012	0.00041001	0.983845	0.0485159	7.15375	0.00748076	0.991806	RP4-753D10.3	0.00712012	1	1
ENSG00000267327	286	OK	-0.360203	2.26717	0.132141	0.0565871	9.45357	0.00210738	0.274266	CTD-2008L17.1	0.360203	0.0847954	0.17993
ENSG00000230387	287	OK	-0.00750956	0.000634707	0.979901	0.048652	6.91372	0.00855369	0.989337	RP4-737E23.2	0.00750956	1	1
ENSG00000237357	288	OK	0.234364	0.836054	0.360528	0.0484787	7.56692	0.00594494	0.539543	RP11-475I24.3	0.234364	0.339417	0.507198
ENSG00000142192	289	OK	-1.15158	13.6912	0.000215456	0.0218879	0.9679	0.325204	0.00420204	APP	1.15158	7.55163e-09	4.6493e-07
ENSG00000101473	290	OK	0.156262	0.223467	0.636411	0.0505055	7.81534	0.00518045	0.774095	ACOT8	0.156262	0.606102	0.766687
ENSG00000128908	291	OK	-0.287674	1.13975	0.285705	0.0521964	8.4534	0.00364362	0.461727	INO80	0.287674	0.343263	0.511317
ENSG00000270001	292	OK	0.126775	0.366894	0.544702	0.0493109	7.74961	0.00537241	0.703569	RP11-218C14.8	0.126775	0.513816	0.684367
ENSG00000225056	293	OK	0.222209	0.68537	0.407744	0.0454702	6.27292	0.0122597	0.583842	RP11-218C14.5	0.222209	0.398232	0.569491
ENSG00000140284	294	OK	-0.650994	3.68487	0.0549083	0.0276465	1.6243	0.202493	0.149109	SLC27A2	0.650994	0.116558	0.22918
ENSG00000230133	295	OK	-0.25151	0.644275	0.422167	0.041995	4.43662	0.0351759	0.597506	FLJ33581	0.25151	0.307463	0.47132
ENSG00000231527	296	OK	-0.224171	0.787018	0.375003	0.0465454	6.83381	0.00894483	0.553386	RP11-374M1.2	0.224171	0.460263	0.633022
ENSG00000232200	297	OK	-0.316456	1.38652	0.238994	0.0410608	4.48499	0.0341937	0.410515	RP4-564O4.1	0.316456	0.300257	0.462921
ENSG00000259200	298	OK	-0.677936	6.27698	0.0122317	0.0475548	6.73946	0.0094303	0.0530414	RP11-718O11.1	0.677936	1.23562e-06	3.06431e-05
ENSG00000231838	299	OK	-0.439974	3.00367	0.0830759	0.047539	6.51574	0.0106924	0.198906	RP11-449H15.2	0.439974	0.053014	0.126611
ENSG00000228539	300	OK	-0.367544	2.35415	0.12495	0.0532269	8.64008	0.00328847	0.263761	RP11-526K17.2	0.367544	0.166749	0.299794
ENSG00000231015	301	OK	0.527047	3.73929	0.0531471	0.05753	9.56546	0.00198272	0.145709	RP5-860P4.2	0.527047	0.0011344	0.0066387
ENSG00000206129	302	OK	-0.156674	0.519781	0.470935	0.0515181	8.20292	0.00418231	0.641535	CTD-2008L17.2	0.156674	0.518067	0.688332
ENSG00000230725	303	OK	-1.03791	9.21521	0.00240012	0.0356745	3.29104	0.0696591	0.0183179	RP4-738P15.1	1.03791	0.0192031	0.0583338
ENSG00000269946	304	OK	0.870609	9.00145	0.00269766	0.0384027	4.09723	0.0429535	0.0197149	RP11-2B6.3	0.870609	0.000195768	0.00171542
ENSG00000269929	305	OK	-0.160125	0.308406	0.57866	0.0510792	8.01788	0.00463177	0.731354	RP11-2B6.2	0.160125	0.591536	0.753481
ENSG00000230262	306	OK	0.475587	4.22823	0.0397569	0.0447686	6.1495	0.013145	0.119231	MIRLET7DHG	0.475587	0.0988698	0.202215
ENSG00000231081	307	OK	-0.0364111	0.0262232	0.871356	0.0495392	7.48245	0.00623032	0.930774	RP4-760C5.3	0.0364111	0.639819	0.795253
ENSG00000132819	308	OK	1.30541	15.6604	7.57929e-05	0.00992491	0.182054	0.669614	0.00234338	RBM38	1.30541	1.34882e-09	1.07799e-07
ENSG00000107099	309	OK	0.631139	4.70125	0.0301406	0.0332922	2.87888	0.0897484	0.0986933	DOCK8	0.631139	0.017791	0.0550467
ENSG00000119522	310	OK	0.426	2.42631	0.119313	0.0421821	5.03387	0.0248563	0.255118	DENND1A	0.426	0.028871	0.079669
ENSG00000125804	311	OK	-0.226721	0.848059	0.357102	0.0522483	8.4335	0.00368371	0.535866	FAM182A	0.226721	0.361617	0.531632
ENSG00000141449	312	OK	-1.18706	8.21922	0.00414489	0.0607224	10.1917	0.00141076	0.02589	GREB1L	1.18706	0.000455407	0.00328569
ENSG00000204802	313	OK	-0.327685	1.27673	0.258509	0.0508932	8.19724	0.00419542	0.432563	RP11-111F5.4	0.327685	0.351117	0.519948
ENSG00000232063	314	OK	-0.514157	3.70989	0.054091	0.0414559	5.1121	0.0237596	0.147411	RP11-307E17.8	0.514157	0.0292748	0.0804478
ENSG00000259235	315	OK	-0.895102	6.26261	0.0123312	0.03387	2.91535	0.0877401	0.053342	RP11-605F22.2	0.895102	0.0343168	0.0907511
ENSG00000166265	316	OK	0.796935	6.36984	0.0116076	0.049621	7.22403	0.00719339	0.0510884	CYYR1	0.796935	0.00843779	0.0311765
ENSG00000226007	317	OK	-0.512874	3.22447	0.0725451	0.0547418	9.00884	0.00268678	0.180417		0.512874	0.0229365	0.0667544
ENSG00000196074	318	OK	-0.4235	2.32951	0.126942	0.0440703	6.04267	0.0139642	0.266691	SYCP2	0.4235	0.0148384	0.047862
ENSG00000140287	319	OK	-1.1973	6.99135	0.00819046	0.0232658	1.22537	0.26831	0.0403784	HDC	1.1973	0.00102196	0.00611357
ENSG00000236095	320	OK	0.0570694	0.0660725	0.797143	0.0473968	6.45357	0.011073	0.88507	RP11-49O14.2	0.0570694	0.856982	0.994194
ENSG00000132958	321	OK	0.171665	0.453459	0.500697	0.0516984	8.05929	0.00452708	0.667019	TPTE2	0.171665	0.690239	0.839617
ENSG00000205611	322	OK	-0.239158	0.922935	0.336706	0.0452189	5.99416	0.0143533	0.515475	RP4-610C12.4	0.239158	0.404469	0.576126
ENSG00000225490	323	OK	-0.289169	1.28453	0.257058	0.0447903	5.98661	0.0144149	0.430817	RP4-610C12.3	0.289169	0.220426	0.369482
ENSG00000140455	324	OK	0.173733	0.906729	0.340984	0.0473374	6.88615	0.00868662	0.519584	USP3	0.173733	0.275595	0.43513
ENSG00000184828	325	OK	0.563321	4.94055	0.0262337	0.0502516	7.51042	0.0061343	0.0893974	ZBTB7C	0.563321	0.000155871	0.00143139
ENSG00000272657	326	OK	-0.421873	1.02615	0.311065	0.0446696	6.18068	0.0129153	0.488274	AP000320.7	0.421873	0.227642	0.378436
ENSG00000154734	327	OK	0.541093	3.70798	0.0541529	0.0505174	7.67558	0.00559731	0.14755	ADAMTS1	0.541093	0.13367	0.254022
ENSG00000227456	328	OK	0.962061	7.41375	0.00647271	0.0384614	3.86105	0.0494194	0.0345914	LINC00310	0.962061	0.000702102	0.00456338
ENSG00000106689	329	OK	0.922461	10.5642	0.00115301	0.043814	5.23533	0.0221326	0.0114915	LHX2	0.922461	3.66166e-06	7.27488e-05
ENSG00000267504	330	OK	-0.225516	0.892353	0.34484	0.0522463	8.46108	0.00362825	0.523702	RP11-845C23.2	0.225516	0.468777	0.640902
ENSG00000235313	331	OK	-0.0711548	0.0931762	0.760177	0.0497077	7.72409	0.00544889	0.860995	HM13-IT1	0.0711548	1	1
ENSG00000237857	332	OK	0.148452	0.354619	0.55151	0.0491819	7.73157	0.00542635	0.708933	RP11-435O5.2	0.148452	0.530171	0.699246
ENSG00000154736	333	OK	-1.31952	8.07021	0.0044999	0.0275712	1.87852	0.170502	0.0272529	ADAMTS5	1.31952	0.00149131	0.0082251
ENSG00000261739	334	OK	-0.712592	6.72167	0.00952483	0.0459579	5.60407	0.0179188	0.0446748	GOLGA8S	0.712592	0.000467247	0.00334771
ENSG00000196199	335	OK	0.166833	0.456073	0.499465	0.0477237	7.33468	0.00676369	0.666171	MPHOSPH8	0.166833	0.379395	0.550093
ENSG00000267010	336	OK	0.409466	2.93237	0.0868198	0.047211	6.68547	0.00972019	0.205127	RP11-108P20.1	0.409466	0.0132408	0.0437823
ENSG00000238113	337	OK	0.401069	2.66091	0.102842	0.0453445	6.51286	0.0107097	0.230697	LINC01410	0.401069	0.056557	0.132884
ENSG00000198547	338	OK	0.0187144	0.00615944	0.937445	0.0486023	7.55744	0.00597628	0.965809	C20orf203	0.0187144	1	1
ENSG00000178997	339	OK	0.203785	0.755439	0.38476	0.0494384	7.87834	0.00500305	0.562221	EXD1	0.203785	0.215562	0.363283
ENSG00000214955	340	OK	0.214029	0.773134	0.379249	0.0495529	7.83862	0.00511415	0.557085	AP000318.2	0.214029	0.31987	0.485308
ENSG00000260257	341	OK	1.15385	14.3202	0.000154204	0.0302513	2.28218	0.130868	0.00346329	RP5-1085F17.3	1.15385	3.21968e-06	6.57566e-05
ENSG00000156239	342	OK	-0.458022	3.15976	0.0754742	0.0469896	6.37604	0.0115671	0.185717		0.458022	0.0350069	0.0921235
ENSG00000234665	343	OK	-0.359261	1.79494	0.180325	0.050791	7.96415	0.00477128	0.338347	RP11-262H14.3	0.359261	0.0573138	0.134112
ENSG00000170161	344	OK	0.023752	0.0106825	0.91768	0.0484638	7.23003	0.00716942	0.955815	GLIDR	0.023752	1	1
ENSG00000196547	345	OK	-0.32277	1.85714	0.172955	0.0550706	9.19762	0.00242329	0.329002	MAN2A2	0.32277	0.231634	0.382973
ENSG00000107104	346	OK	0.392117	2.06415	0.150799	0.0381346	3.57879	0.0585217	0.299632	KANK1	0.392117	0.199441	0.342762
ENSG00000175611	347	OK	-1.18226	10.2213	0.0013883	0.0442607	5.1312	0.0234995	0.0128621	LINC00476	1.18226	0.00147695	0.00815651
ENSG00000121390	348	OK	-1.49026	19.2236	1.16266e-05	0.00368538	0.0246935	0.875133	0.000947078	PSPC1	1.49026	4.9446e-07	1.4996e-05
ENSG00000228265	349	OK	-0.885713	5.34462	0.0207863	0.04936	7.18767	0.00734061	0.0761123	RALY-AS1	0.885713	0.000458613	0.00330148
ENSG00000250917	350	OK	0.0709024	0.103124	0.748113	0.0479054	7.04814	0.00793476	0.854001	RP4-785G19.5	0.0709024	1	1
ENSG00000231106	351	OK	0.0343762	0.0144841	0.904206	0.0484113	7.49627	0.00618271	0.94854	LINC01436	0.0343762	1	1
ENSG00000228141	352	OK	-0.192637	0.5887	0.442922	0.0514569	8.30022	0.00396403	0.616905	AC105339.1	0.192637	0.363327	0.53349
ENSG00000272945	353	OK	0.215596	0.793745	0.37297	0.0450225	5.99869	0.0143165	0.551307	CTD-3216D2.5	0.215596	0.458154	0.630941
ENSG00000225194	354	OK	-0.0331258	0.0125891	0.910664	0.0493934	6.87408	0.00874549	0.952299	LINC00092	0.0331258	1	1
ENSG00000237212	355	OK	-0.249602	1.09817	0.294669	0.0491244	8.0003	0.00467697	0.471323	RP11-569G13.2	0.249602	0.12638	0.243461
ENSG00000230212	356	OK	0.112596	0.340065	0.559792	0.046204	6.40843	0.011358	0.716191	AP000688.14	0.112596	0.438333	0.611138
ENSG00000119408	357	OK	0.23764	1.13804	0.286068	0.0440199	5.54494	0.0185342	0.461997	NEK6	0.23764	0.270789	0.429366
ENSG00000233393	358	OK	-0.116014	0.241233	0.623317	0.0524768	7.59959	0.00583815	0.764093	AP000688.29	0.116014	0.749573	0.892468
ENSG00000269202	359	OK	0.587209	4.87457	0.0272552	0.0378387	4.02695	0.0447789	0.0920047	RP4-614O4.12	0.587209	0.000994293	0.00598753
ENSG00000252690	360	OK	-0.24923	0.837053	0.360241	0.0500662	7.97295	0.00474815	0.539267		0.24923	0.491678	0.662758
ENSG00000104064	361	OK	-1.23616	13.4987	0.00023873	0.0184859	0.586461	0.443791	0.0044744	GABPB1	1.23616	0.000355538	0.00272528
ENSG00000179455	362	OK	-0.0847677	0.207416	0.6488	0.0503923	7.99125	0.00470041	0.783316	MKRN3	0.0847677	0.80416	0.94419
ENSG00000259767	363	OK	-0.330488	1.47501	0.224557	0.0479575	7.62457	0.00575783	0.39344	RP11-90B9.2	0.330488	0.494608	0.665862
ENSG00000134030	364	OK	0.139918	0.34527	0.556803	0.0473127	7.01032	0.0081041	0.713358	CTIF	0.139918	0.269404	0.427613
ENSG00000236830	365	OK	-0.431411	3.08614	0.078962	0.0439955	6.00959	0.0142284	0.191879	CBR3-AS1	0.431411	0.0314947	0.0851775
ENSG00000064218	366	OK	-0.29703	1.53633	0.215164	0.0475326	7.20652	0.00726393	0.381967	DMRT3	0.29703	0.196334	0.339081
ENSG00000132950	367	OK	-0.823026	7.88907	0.00497345	0.0551959	8.96628	0.00275008	0.0290733	ZMYM5	0.823026	0.00319797	0.0148011
ENSG00000128322	368	OK	0.793268	6.43815	0.0111695	0.0415347	4.93009	0.0263929	0.0497476	IGLL1	0.793268	0.0168168	0.0526869
ENSG00000198862	369	OK	-1.22533	14.5518	0.000136361	0.0291914	1.70374	0.1918	0.00322681	LTN1	1.22533	1.18749e-08	6.68878e-07
ENSG00000224848	370	OK	-0.257235	0.941058	0.332006	0.0488039	7.46041	0.00630706	0.509829	RP11-535M15.1	0.257235	0.196572	0.339327
ENSG00000254585	371	OK	-0.382513	2.8434	0.0917499	0.0453292	5.77389	0.016266	0.213465	MAGEL2	0.382513	0.0555613	0.131156
ENSG00000225411	372	OK	0.0801845	0.0838658	0.772125	0.0480945	7.57274	0.00592577	0.86919	RP11-764K9.1	0.0801845	0.547649	0.715107
ENSG00000182636	373	OK	-0.412017	1.88153	0.17016	0.0374017	3.33249	0.067924	0.325367	NDN	0.412017	0.272987	0.431962
ENSG00000132801	374	OK	-0.125653	0.260101	0.610051	0.0484043	7.621	0.00576926	0.754292	ZSWIM3	0.125653	0.544279	0.712033
ENSG00000136930	375	OK	-0.356073	0.405198	0.524417	0.0440581	5.44775	0.0195935	0.687419	PSMB7	0.356073	0.639047	0.794603
ENSG00000185823	376	OK	-0.141927	0.497699	0.480513	0.0506704	8.15769	0.00428789	0.650428	NPAP1	0.141927	0.57825	0.742093
ENSG00000173253	377	OK	-0.214526	1.02564	0.311186	0.0536234	8.69862	0.00318451	0.488338	DMRT2	0.214526	0.304786	0.468369
ENSG00000168612	378	OK	0.807316	7.49327	0.00619301	0.0375326	3.6591	0.0557639	0.0336312	ZSWIM1	0.807316	0.00536674	0.0221521
ENSG00000187446	379	OK	-0.836358	8.38752	0.00377807	0.0278719	1.66152	0.197398	0.0243983	CHP1	0.836358	9.11195e-05	0.000941835
ENSG00000267501	380	OK	0.338816	1.85443	0.173269	0.0433308	5.58444	0.0181207	0.329355	RP11-108P20.2	0.338816	0.190105	0.331187
ENSG00000149634	381	OK	-0.0502674	0.0384601	0.844522	0.0493915	7.41058	0.00648415	0.913249	SPATA25	0.0502674	1	1
ENSG00000124257	382	OK	0.15252	0.185031	0.667085	0.0502333	7.81288	0.00518751	0.797122	NEURL2	0.15252	0.542027	0.709594
ENSG00000180264	383	OK	-0.315486	1.75572	0.185159	0.0481197	7.48527	0.00622056	0.344594	GPR144	0.315486	0.150191	0.27713
ENSG00000104147	384	OK	0.152926	0.465499	0.495065	0.0483752	7.48478	0.00622228	0.663104	OIP5	0.152926	0.592776	0.754471
ENSG00000189269	385	OK	0.153895	0.461144	0.49709	0.0480704	7.32127	0.00681433	0.664344	DRICH1	0.153895	0.438558	0.611308
ENSG00000242375	386	OK	-0.194866	0.632973	0.426267	0.0474495	6.99936	0.00815387	0.601379	RP11-498P14.3	0.194866	0.559463	0.725678
ENSG00000156253	387	OK	-1.00807	10.2482	0.00136817	0.0177139	0.6332	0.426184	0.0127649	RWDD2B	1.00807	0.0179695	0.0554614
ENSG00000136931	388	OK	0.239939	0.760867	0.383057	0.0519972	8.28082	0.0040066	0.560468	NR5A1	0.239939	0.24777	0.402386
ENSG00000101665	389	OK	0.713777	8.24194	0.00409333	0.0347052	3.15097	0.0758817	0.025702	SMAD7	0.713777	0.00124162	0.00715353
ENSG00000196227	390	OK	-0.670564	5.28097	0.0215597	0.0306114	2.27302	0.131644	0.0780534	FAM217B	0.670564	0.0573437	0.134167
ENSG00000132670	391	OK	-1.18096	11.708	0.000622315	0.0199805	0.940415	0.332171	0.00785367	PTPRA	1.18096	0.00331018	0.0152239
ENSG00000203279	392	OK	-0.28891	1.00508	0.316084	0.0475489	6.94704	0.00839582	0.493319	RP11-498P14.5	0.28891	0.439892	0.612563
ENSG00000235494	393	OK	-0.845711	6.84792	0.00887446	0.0449205	5.81527	0.0158876	0.0426547	RP11-498P14.4	0.845711	0.00539793	0.0222416
ENSG00000132825	394	OK	1.05912	12.3792	0.000434138	0.0279989	1.76028	0.184589	0.00628476	PPP1R3D	1.05912	2.13207e-08	1.11494e-06
ENSG00000128739	395	OK	-0.275494	1.04345	0.307021	0.042143	4.77861	0.0288154	0.484385	SNRPN	0.275494	0.566078	0.731435
ENSG00000254876	396	OK	-0.414096	2.48237	0.115128	0.0480331	7.14025	0.00753726	0.249341	RP11-23J9.5	0.414096	0.122907	0.23819
ENSG00000259705	397	OK	-0.813723	9.01761	0.00267391	0.0560418	8.88653	0.00287282	0.0196505	RP11-227D13.1	0.813723	0.0228174	0.0665175
ENSG00000260032	398	OK	-1.21375	14.4869	0.000141134	0.0186443	0.730171	0.392828	0.00328365	LINC00657	1.21375	0.000127199	0.00121904
ENSG00000267279	399	OK	0.602822	3.55519	0.0593596	0.0523732	8.37645	0.00380113	0.157344	RP11-879F14.2	0.602822	0.00752221	0.0285558
ENSG00000148200	400	OK	0.454871	3.42157	0.0643499	0.0408772	4.52441	0.0334146	0.166203	NR6A1	0.454871	0.0921796	0.191741
ENSG00000259656	401	OK	0.163934	0.349042	0.554656	0.0480526	7.39309	0.0065475	0.711684	RP11-325E5.1	0.163934	0.664431	0.817663
ENSG00000234394	402	OK	-0.260134	1.07133	0.300646	0.0455549	6.57901	0.0103188	0.477493	RP11-561O23.5	0.260134	0.497115	0.668284
ENSG00000124215	403	OK	0.250465	1.19953	0.273415	0.0417017	4.70002	0.0301623	0.448441	CDH26	0.250465	0.169989	0.304586
ENSG00000159496	404	OK	-0.304044	1.34946	0.245372	0.0560838	9.00603	0.00269091	0.418013	RGL4	0.304044	0.274785	0.434077
ENSG00000064601	405	OK	0.660851	7.39276	0.0065487	0.0445191	5.36866	0.0205017	0.0347868	CTSA	0.660851	0.000469884	0.00335978
ENSG00000237438	406	OK	-0.0702275	0.0784752	0.779374	0.0484843	7.67836	0.0055887	0.873769	CECR7	0.0702275	1	1
ENSG00000229019	407	OK	-0.373791	1.70067	0.192201	0.044468	6.26597	0.0123079	0.353975	RP11-88I18.3	0.373791	0.0472363	0.116004
ENSG00000228107	408	OK	0.31241	1.49763	0.221036	0.0417403	4.82337	0.0280764	0.389195	AP000692.9	0.31241	0.205233	0.350082
ENSG00000224404	409	OK	-0.761899	4.54056	0.0331007	0.0295654	2.18411	0.139441	0.105277	LL22NC03-13G6.2	0.761899	0.055361	0.130799
ENSG00000273203	410	OK	-0.0522831	0.0469065	0.828536	0.0494486	7.59899	0.00584009	0.903815	AC006946.16	0.0522831	1	1
ENSG00000244879	411	OK	-0.468158	3.42229	0.0643216	0.0562382	9.64564	0.00189801	0.166185	GABPB1-AS1	0.468158	0.0647605	0.147216
ENSG00000273442	412	OK	-0.0998069	0.14909	0.699407	0.0492127	7.84262	0.00510287	0.819697	AC006946.17	0.0998069	0.92262	1
ENSG00000185585	413	OK	0.533476	2.69326	0.100774	0.0515758	8.05304	0.00454274	0.227608	OLFML2A	0.533476	0.0140375	0.045809
ENSG00000224635	414	OK	-0.08906	0.139535	0.708743	0.0486835	7.74121	0.00539745	0.826796	RP4-564F22.5	0.08906	0.778688	0.919503
ENSG00000234891	415	OK	-0.199681	0.482427	0.487325	0.0440032	5.61813	0.0177756	0.656225	RP1-288L1.5	0.199681	0.551983	0.71896
ENSG00000259618	416	OK	-0.787404	7.03664	0.00798588	0.0520908	8.72011	0.00314719	0.0397306	RP11-562A8.5	0.787404	4.59791e-10	4.42632e-08
ENSG00000261447	417	OK	0.0291149	0.0120488	0.912594	0.048195	7.57288	0.00592531	0.953143	RP11-109D9.4	0.0291149	1	1
ENSG00000237316	418	OK	-0.210407	0.638229	0.424353	0.0457776	6.6021	0.0101858	0.599502	RP1-288L1.4	0.210407	0.508643	0.679398
ENSG00000196756	419	OK	-0.130435	0.27761	0.598272	0.0496478	7.92952	0.00486347	0.746263	SNHG17	0.130435	0.520727	0.690921
ENSG00000156256	420	OK	-0.814245	8.94599	0.00278079	0.0426047	4.57307	0.0324784	0.0201348	USP16	0.814245	2.67024e-06	5.68706e-05
ENSG00000141446	421	OK	-0.323136	1.51554	0.218295	0.0479968	7.13825	0.00754566	0.38593	ESCO1	0.323136	0.0428112	0.107276
ENSG00000121741	422	OK	-0.718962	6.3794	0.0115453	0.0389966	3.9876	0.0458364	0.0509148	ZMYM2	0.718962	1.32114e-05	0.000207724
ENSG00000137804	423	OK	0.30055	2.34035	0.126061	0.0505724	7.85696	0.00506256	0.265392	NUSAP1	0.30055	0.186703	0.327116
ENSG00000197361	424	OK	-1.74671	15.6146	7.76545e-05	0.027668	1.69361	0.193126	0.0023719	FBXL22	1.74671	3.17102e-05	0.000409506
ENSG00000269220	425	OK	0.851228	6.74692	0.00939098	0.0486486	6.69526	0.00966697	0.0442079	LINC00528	0.851228	0.000236542	0.00198012
ENSG00000136918	426	OK	0.216555	1.12879	0.288033	0.0441143	5.82905	0.0157636	0.464321	WDR38	0.216555	0.278628	0.438741
ENSG00000093100	427	OK	0.0175092	0.007133	0.932693	0.0483486	6.96857	0.00829539	0.963768	XXbac-B461K10.4	0.0175092	1	1
ENSG00000235408	428	OK	-0.176423	0.530567	0.466369	0.0493467	7.94818	0.00481359	0.637898	SNORA71B	0.176423	0.530024	0.699114
ENSG00000080503	429	OK	-0.847667	8.23316	0.00411318	0.0229102	1.19013	0.275304	0.025792	SMARCA2	0.847667	0.00884538	0.0322797
ENSG00000136942	430	OK	1.31142	6.7127	0.00957284	0.0409297	4.61628	0.0316699	0.0447952	RPL35	1.31142	0.000906084	0.00557038
ENSG00000259241	431	OK	-0.296304	0.919533	0.337598	0.0513472	8.30727	0.00394866	0.516244	RP11-313P18.2	0.296304	0.0925099	0.192255
ENSG00000231324	432	OK	-0.371795	1.81826	0.17752	0.0569782	9.33882	0.0022435	0.334817	AP000696.2	0.371795	0.0830086	0.177132
ENSG00000259377	433	OK	-0.0367309	0.0170975	0.895967	0.0485038	7.65314	0.00566737	0.944393	CTD-2308G16.1	0.0367309	0.810547	0.950004
ENSG00000273044	434	OK	-0.461079	1.97213	0.160222	0.0443365	6.12493	0.0133288	0.311974	RP4-569D19.8	0.461079	0.239166	0.392106
ENSG00000224790	435	OK	-0.259272	0.74208	0.388995	0.0482846	7.49226	0.00619647	0.566554	AP000704.5	0.259272	0.555092	0.721732
ENSG00000136950	436	OK	-0.463428	1.69701	0.192679	0.0345154	2.59345	0.107306	0.35449	ARPC5L	0.463428	0.335939	0.50392
ENSG00000270116	437	OK	-0.155643	0.323133	0.569731	0.0463629	6.83632	0.00893228	0.723737	AP001429.1	0.155643	0.79266	0.933171
ENSG00000176659	438	OK	0.0326043	0.0187117	0.891196	0.0480622	6.84927	0.00886773	0.941778	C20orf197	0.0326043	1	1
ENSG00000259438	439	OK	-0.153062	0.410039	0.52195	0.0504137	8.05814	0.00452996	0.68533	CTD-2650P22.1	0.153062	0.390867	0.561918
ENSG00000234913	440	OK	0.401844	1.35276	0.244795	0.0429525	5.23628	0.0221206	0.417299	XXbac-B476C20.13	0.401844	0.247636	0.4022
ENSG00000230366	441	OK	-0.600874	4.8713	0.0273068	0.0394692	4.48425	0.0342086	0.092135	DSCR9	0.600874	0.00388906	0.0172966
ENSG00000263278	442	OK	0.198792	0.99172	0.319322	0.0484352	7.38919	0.0065617	0.496612	CH17-351M24.1	0.198792	0.366453	0.537287
ENSG00000225434	443	OK	0.650125	2.96399	0.0851376	0.0488305	7.57852	0.00590679	0.202104	LINC01504	0.650125	0.00541943	0.0223043
ENSG00000174365	444	OK	-0.37734	0.700108	0.402747	0.0487817	7.57829	0.00590753	0.578999	SNHG11	0.37734	0.229952	0.381016
ENSG00000187792	445	OK	-0.447905	2.62104	0.105455	0.0569075	9.56816	0.00197981	0.234866	ZNF70	0.447905	0.237978	0.390617
ENSG00000255036	446	OK	-0.986069	9.5234	0.00202868	0.048996	7.4737	0.00626066	0.0163524	RP11-23J9.4	0.986069	0.00284024	0.0134873
ENSG00000259577	447	OK	-1.41899	12.446	0.00041888	0.00585977	0.058787	0.808423	0.00614792	RP11-430B1.2	1.41899	4.05901e-05	0.000497775
ENSG00000167088	448	OK	-0.699436	3.36634	0.0665416	0.0347026	2.99857	0.0833383	0.170471	SNRPD1	0.699436	0.0951778	0.196584
ENSG00000128218	449	OK	0.991241	3.9654	0.0464445	0.0430792	5.41732	0.0199379	0.132925	VPREB3	0.991241	0.0110439	0.0381752
ENSG00000138592	450	OK	-0.810941	6.96485	0.00831264	0.0421098	4.96549	0.025858	0.0407248	USP8	0.810941	0.00958951	0.0343416
ENSG00000242553	451	OK	-0.00258431	0.000141391	0.990513	0.0486361	7.6914	0.00554846	0.995117	AP001432.14	0.00258431	0.784196	0.924851
ENSG00000179242	452	OK	0.377499	2.41133	0.12046	0.0465438	6.54745	0.0105034	0.256902	CDH4	0.377499	0.00239141	0.0118891
ENSG00000236849	453	OK	-0.122991	0.332051	0.564454	0.0495117	7.91977	0.00488976	0.719859	LINC01474	0.122991	0.425338	0.597481
ENSG00000259935	454	OK	-0.0650873	0.0565592	0.812019	0.0473829	6.64338	0.00995249	0.894691	RP11-519C12.1	0.0650873	1	1
ENSG00000136935	455	OK	-0.166684	0.495733	0.481381	0.0537778	8.07975	0.00447627	0.651053	GOLGA1	0.166684	0.56996	0.734496
ENSG00000259203	456	OK	-0.397323	1.55434	0.212495	0.0499656	7.93157	0.00485797	0.37892	RP11-209K10.2	0.397323	0.143845	0.267988
ENSG00000260653	457	OK	-0.216971	0.867388	0.351679	0.0497136	7.86139	0.00505016	0.530497	RP11-114G11.5	0.216971	0.331698	0.499215
ENSG00000169314	458	OK	-0.152113	0.587524	0.443378	0.05055	8.18069	0.00423387	0.617302	C22orf15	0.152113	0.497722	0.668796
ENSG00000173281	459	OK	0.903294	9.07983	0.00258444	0.0308229	2.37212	0.123519	0.0192393	PPP1R3B	0.903294	0.0197271	0.0594649
ENSG00000223695	460	OK	0.205274	0.381742	0.536672	0.049381	7.87951	0.00499982	0.69729	RP4-633O19__A.1	0.205274	0.476448	0.648238
ENSG00000103657	461	OK	-1.79753	25.0289	5.64775e-07	0.0248331	1.20301	0.27272	0.000279145	HERC1	1.79753	2.72915e-11	4.69924e-09
ENSG00000228719	462	OK	0.217502	0.860608	0.353569	0.0469428	6.97794	0.00825204	0.53225	RP5-1119A7.14	0.217502	0.336834	0.504761
ENSG00000158201	463	OK	0.724671	7.95114	0.00480571	0.0362613	3.5771	0.0585814	0.0284779	ABHD3	0.724671	0.000215107	0.00183774
ENSG00000259244	464	OK	-0.448509	2.60656	0.106422	0.0515289	8.5149	0.00352249	0.236408	RP11-182J1.12	0.448509	0.0478746	0.117123
ENSG00000250479	465	OK	0.750227	3.91306	0.0479122	0.0419039	4.95923	0.0259518	0.135823		0.750227	0.0141148	0.0460071
ENSG00000261675	466	OK	-0.247669	0.843274	0.358462	0.0411666	4.23485	0.0396022	0.537363	RP5-1119A7.17	0.247669	0.390913	0.561945
ENSG00000229587	467	OK	0.0951544	0.153851	0.694882	0.0476381	7.40777	0.00649427	0.816245	RP11-197P3.5	0.0951544	0.503804	0.674979
ENSG00000124253	468	OK	0.78465	6.72175	0.00952441	0.040773	4.84579	0.0277136	0.0446748	PCK1	0.78465	0.000940016	0.00572909
ENSG00000121743	469	OK	-0.124003	0.262433	0.608453	0.050496	8.05209	0.00454512	0.753196	GJA3	0.124003	0.559419	0.725665
ENSG00000141627	470	OK	-0.587659	3.76879	0.0522174	0.0421947	4.97837	0.0256662	0.14413	DYM	0.587659	0.00417212	0.0182603
ENSG00000229771	471	OK	-0.383296	2.08887	0.148376	0.0477612	7.23043	0.00716782	0.296346	RP4-644L1.2	0.383296	0.0620795	0.142539
ENSG00000165474	472	OK	0.933948	4.73897	0.0294867	0.0498579	7.42704	0.00642508	0.0972436	GJB2	0.933948	5.19744e-05	0.00060592
ENSG00000140553	473	OK	0.611286	5.66894	0.0172679	0.0359678	3.20949	0.0732124	0.0668464	UNC45A	0.611286	0.00884773	0.0322801
ENSG00000102309	474	OK	0.200074	0.263942	0.607425	0.0497915	7.91407	0.00490518	0.752539	PIN4	0.200074	1	1
ENSG00000099953	475	OK	0.357617	2.18678	0.1392	0.0443008	5.79745	0.0160495	0.283909		0.357617	0.13714	0.258751
ENSG00000273032	476	OK	-0.930053	6.07219	0.0137326	0.0203564	0.863577	0.35274	0.0572639	DGCR9	0.930053	0.00430221	0.0186828
ENSG00000266900	477	OK	-0.683733	3.77448	0.0520399	0.0516964	7.89892	0.00494643	0.14376	RP11-173A16.2	0.683733	0.0131542	0.043571
ENSG00000121742	478	OK	0.569022	3.28016	0.0701221	0.0453837	5.97322	0.0145247	0.176485	GJB6	0.569022	0.000748318	0.00478955
ENSG00000243902	479	OK	-0.739339	3.62538	0.0569047	0.0394615	4.63061	0.0314063	0.152981	RP1-63G5.5	0.739339	0.00360115	0.0163037
ENSG00000273164	480	OK	-0.0878762	0.137216	0.711064	0.0477457	7.40636	0.00649936	0.828226	DGCR10	0.0878762	0.521855	0.691854
ENSG00000237862	481	OK	-0.451425	2.50843	0.113239	0.0440069	6.08009	0.0136714	0.246483	RP1-63G5.7	0.451425	0.0816653	0.175192
ENSG00000173611	482	OK	-1.13406	10.006	0.00156028	0.0124347	0.290553	0.589866	0.0138845	SCAI	1.13406	0.00118789	0.00690596
ENSG00000156261	483	OK	-0.126681	0.199538	0.655094	0.0452561	5.43161	0.0197754	0.788264	CCT8	0.126681	1	1
ENSG00000273173	484	OK	-0.57143	3.80301	0.0511606	0.0433557	5.53443	0.0186458	0.142196	SNURF	0.57143	0.201564	0.345298
ENSG00000229042	485	OK	0.426432	4.14651	0.0417203	0.0416635	5.01227	0.0251683	0.123382	RP1-232N11.2	0.426432	0.00739387	0.0282
ENSG00000267701	486	OK	0.163575	0.472829	0.491689	0.0441847	5.70344	0.0169317	0.660042	RP11-28F1.2	0.163575	0.345957	0.514105
ENSG00000173273	487	OK	-0.669316	5.14901	0.0232596	0.0511026	7.8345	0.00512583	0.0821847	TNKS	0.669316	0.00362497	0.0163731
ENSG00000130699	488	OK	0.830269	8.65197	0.00326707	0.0268256	1.64894	0.199103	0.0222486	TAF4	0.830269	0.000164135	0.00149194
ENSG00000147852	489	OK	-0.919756	7.4058	0.0065014	0.0310224	2.21407	0.136757	0.0346572	VLDLR	0.919756	0.00465465	0.0199033
ENSG00000186871	490	OK	-0.319047	1.34862	0.245519	0.0432202	6.15971	0.0130693	0.418096	ERCC6L	0.319047	0.115583	0.227862
ENSG00000273214	491	OK	-0.213921	0.999842	0.317349	0.0515811	8.48177	0.00358723	0.494564	RP5-1039K5.18	0.213921	0.327204	0.493966
ENSG00000272720	492	OK	-0.162491	0.533903	0.46497	0.0520037	8.29374	0.0039782	0.636729	CTA-228A9.3	0.162491	1	1
ENSG00000266074	493	OK	-0.0245204	0.0147437	0.903356	0.0490501	7.55377	0.00598848	0.947982	BAHCC1	0.0245204	1	1
ENSG00000165475	494	OK	0.134178	0.299689	0.584078	0.0445008	5.14269	0.0233445	0.735303	CRYL1	0.134178	0.610093	0.770079
ENSG00000035664	495	OK	-0.0136351	0.00500518	0.943599	0.0493387	7.35122	0.00670174	0.969603	DAPK2	0.0136351	1	1
ENSG00000137806	496	OK	-0.371568	1.45226	0.228166	0.0412985	4.59489	0.0320674	0.397543	NDUFAF1	0.371568	0.321687	0.487723
ENSG00000230945	497	OK	-0.0493287	0.0333499	0.855096	0.0473531	7.21592	0.007226	0.920696	LINC01507	0.0493287	1	1
ENSG00000099956	498	OK	0.481215	3.84562	0.049876	0.0370307	3.74341	0.0530161	0.139688		0.481215	0.0560048	0.131938
ENSG00000198034	499	OK	0.80982	5.56519	0.0183211	0.0438297	5.4869	0.0191595	0.0694738	RPS4X	0.80982	0.00811757	0.0302626
ENSG00000223891	500	OK	0.946665	6.08525	0.0136315	0.0482371	7.29215	0.00692564	0.0569764	OSER1-AS1	0.946665	2.16904e-05	0.000303222
ENSG00000177576	501	OK	-0.0253843	0.0104846	0.918443	0.0482784	7.58647	0.0058808	0.956093	C18orf32	0.0253843	1	1
ENSG00000223806	502	OK	0.278662	1.31923	0.25073	0.05699	8.92271	0.00281647	0.423495	LINC00114	0.278662	0.330677	0.498069
ENSG00000233926	503	OK	-0.140633	0.337832	0.561083	0.048843	7.7621	0.00533539	0.717194	RP11-154D17.1	0.140633	0.787333	0.927983
ENSG00000260578	504	OK	-0.0425469	0.0261632	0.871502	0.0496721	7.58543	0.00588421	0.930851	CTD-2541J13.1	0.0425469	1	1
ENSG00000125787	505	OK	0.361147	2.56763	0.109071	0.0460064	6.15778	0.0130835	0.240275	GNRH2	0.361147	0.132615	0.252579
ENSG00000119414	506	OK	-0.964023	11.1781	0.000827705	0.0309972	2.16381	0.141294	0.00935929	PPP6C	0.964023	3.06738e-05	0.000398063
ENSG00000265533	507	OK	0.0798221	0.0580754	0.809564	0.0492984	7.24248	0.00711986	0.893334	RP11-638L3.1	0.0798221	0.675299	0.826379
ENSG00000137815	508	OK	-1.12212	9.3555	0.00222317	0.0180812	0.684453	0.408058	0.0174008	RTF1	1.12212	0.00714219	0.0274193
ENSG00000101752	509	OK	-0.439147	2.26311	0.132488	0.0439121	5.58697	0.0180945	0.274813	MIB1	0.439147	0.0646011	0.14694
ENSG00000227477	510	OK	-0.287217	1.08399	0.297806	0.0492115	7.89787	0.00494929	0.474514	STK4-AS1	0.287217	0.378299	0.548918
ENSG00000124256	511	OK	0.0471513	0.0431663	0.835413	0.0478755	6.79149	0.00915932	0.907871	ZBP1	0.0471513	1	1
ENSG00000273311	512	OK	-0.727993	5.11113	0.0237728	0.0400324	4.77856	0.0288161	0.0834966	DGCR11	0.727993	0.00772853	0.0291639
ENSG00000272682	513	OK	0.690325	5.2562	0.0218687	0.0379667	3.96767	0.0463818	0.0787137	AC004471.10	0.690325	0.00276651	0.0132651
ENSG00000166797	514	OK	0.26965	1.26722	0.260288	0.0454337	6.41611	0.0113089	0.434442	FAM96A	0.26965	0.0670091	0.150977
ENSG00000099958	515	OK	0.877176	9.81225	0.00173353	0.045851	5.93037	0.0148821	0.0147685		0.877176	0.000307115	0.00242792
ENSG00000273096	516	OK	0.572605	4.52701	0.033364	0.0353837	3.43997	0.0636367	0.105971	RP3-508I15.20	0.572605	0.039895	0.101787
ENSG00000168263	517	OK	-0.850172	9.00787	0.00268819	0.0470648	6.82198	0.00900429	0.019691	KCNV2	0.850172	0.00387297	0.0172468
ENSG00000235209	518	OK	-0.588685	4.24884	0.0392772	0.0525302	8.48975	0.00357153	0.118338		0.588685	0.0289415	0.0798114
ENSG00000264705	519	OK	0.0294775	0.0163529	0.898245	0.0482087	7.62014	0.00577201	0.945192	RP11-674P19.2	0.0294775	0.597262	0.758086
ENSG00000125901	520	OK	0.548307	2.43806	0.118423	0.046513	6.74936	0.00937811	0.253931	MRPS26	0.548307	0.0265386	0.074792
ENSG00000228430	521	OK	-0.353882	1.4918	0.221938	0.0476722	6.86269	0.00880139	0.390206	RP11-15B24.5	0.353882	0.141039	0.263922
ENSG00000101405	522	OK	0.546667	3.95198	0.0468163	0.0423066	5.33492	0.0209023	0.133737	OXT	0.546667	0.0402719	0.10248
ENSG00000261823	523	OK	-0.931632	5.52296	0.0187685	0.0479187	7.35637	0.00668256	0.0705911	RP11-48G14.1	0.931632	0.00232267	0.0116099
ENSG00000205622	524	OK	-0.0112231	0.00116305	0.972795	0.0483156	7.58293	0.00589237	0.985404	AF064858.6	0.0112231	1	1
ENSG00000260392	525	OK	0.295004	1.34046	0.246953	0.0447802	6.38059	0.0115375	0.419626	RP11-1129I3.1	0.295004	0.0921718	0.191741
ENSG00000149657	526	OK	-0.405384	2.19694	0.138285	0.040615	4.7233	0.0297566	0.282836	LSM14B	0.405384	0.0980003	0.200963
ENSG00000229957	527	OK	-0.022315	0.00874166	0.925509	0.0480789	7.17186	0.00740559	0.960247	RP5-998H6.2	0.022315	1	1
ENSG00000101200	528	OK	-0.0922101	0.0995253	0.7524	0.0470697	6.99791	0.00816047	0.856319	AVP	0.0922101	1	1
ENSG00000136933	529	OK	-0.762553	4.3458	0.0371004	0.0363504	3.42753	0.0641178	0.113597	RABEPK	0.762553	0.0149263	0.048065
ENSG00000147535	530	OK	0.772305	8.86607	0.0029052	0.0426092	4.59625	0.032042	0.0207589	PPAPDC1B	0.772305	0.000393602	0.00294979
ENSG00000232837	531	OK	0.615599	6.45737	0.0110493	0.0460141	6.28832	0.0121536	0.0493953	AF064858.7	0.615599	0.00282534	0.0134407
ENSG00000235888	532	OK	0.906294	11.1244	0.000851988	0.0328102	2.72561	0.0987504	0.0095267	AF064858.8	0.906294	1.47178e-05	0.000226368
ENSG00000102100	533	OK	0.096591	0.138831	0.709446	0.0485838	7.7236	0.00545035	0.827159	SLC35A2	0.096591	0.648039	0.801964
ENSG00000237721	534	OK	0.35333	2.23342	0.135054	0.0434899	5.79829	0.0160418	0.27843	AF064858.11	0.35333	0.040219	0.10238
ENSG00000237609	535	OK	0.20651	0.663009	0.4155	0.0478462	7.39204	0.00655132	0.590754	AF064858.10	0.20651	0.312835	0.477688
ENSG00000080608	536	OK	0.15218	0.473212	0.491513	0.0478272	7.55727	0.00597686	0.65989	KIAA0020	0.15218	1	1
ENSG00000247982	537	OK	1.02479	7.17032	0.00741194	0.024443	1.32226	0.250186	0.0377986	LINC00926	1.02479	0.0075603	0.0286747
ENSG00000236499	538	OK	-0.0672533	0.0747639	0.784523	0.0470513	6.87945	0.00871923	0.87708	LINC00896	0.0672533	0.733902	0.878948
ENSG00000032742	539	OK	-0.127996	0.380028	0.537588	0.0505527	8.1069	0.00440972	0.697731	IFT88	0.127996	0.630382	0.786965
ENSG00000271784	540	OK	0.243197	1.07743	0.299274	0.0508125	8.26509	0.00404147	0.476029	RP1-28H20.3	0.243197	0.140912	0.263708
ENSG00000273343	541	OK	0.0637941	0.0615531	0.804058	0.0483749	7.60127	0.00583272	0.88954	XXbac-B444P24.13	0.0637941	1	1
ENSG00000273139	542	OK	-0.593401	3.65242	0.0559879	0.0502925	8.25671	0.00406017	0.151342	XXbac-B444P24.14	0.593401	0.120242	0.234408
ENSG00000261219	543	OK	-0.236422	0.911232	0.339788	0.0477643	7.24894	0.00709431	0.518589	RP11-344A16.2	0.236422	0.426943	0.599299
ENSG00000255568	544	OK	-0.779432	6.54274	0.0105313	0.0489513	6.87278	0.00875186	0.0478426	BRWD1-AS2	0.779432	5.6138e-06	0.000102143
ENSG00000044574	545	OK	0.481931	3.90596	0.048115	0.0482997	7.40452	0.00650603	0.136252	HSPA5	0.481931	0.0147162	0.0475476
ENSG00000273451	546	OK	-0.768596	7.3506	0.00670403	0.0528439	8.28382	0.00399999	0.035346	RP4-569M23.4	0.768596	0.00164635	0.00888587
ENSG00000156265	547	OK	-0.205106	0.638181	0.42437	0.0444666	5.90006	0.0151403	0.599502	MAP3K7CL	0.205106	0.400118	0.571531
ENSG00000273424	548	OK	0.633329	6.32376	0.0119131	0.0318164	2.5963	0.107114	0.0520113	CTA-223H9.9	0.633329	0.0235858	0.068213
ENSG00000230303	549	OK	-0.790251	5.80105	0.0160166	0.0365115	3.75453	0.0526646	0.0634997	RP11-213G2.2	0.790251	1.15087e-06	2.9121e-05
ENSG00000260655	550	OK	0.0582928	0.0378528	0.845739	0.0483928	7.57171	0.00592916	0.914113	CTA-250D10.23	0.0582928	1	1
ENSG00000124225	551	OK	0.344236	2.05471	0.151736	0.049106	7.82916	0.00514099	0.301013	PMEPA1	0.344236	0.054297	0.128861
ENSG00000175806	552	OK	-0.352037	1.44598	0.229174	0.0379463	3.59114	0.0580885	0.39843	MSRA	0.352037	0.346839	0.515017
ENSG00000235621	553	OK	-0.334914	1.10673	0.292794	0.0470187	6.72787	0.00949181	0.469387	LINC00494	0.334914	0.251311	0.406644
ENSG00000270083	554	OK	0.0803941	0.0804444	0.776696	0.0474889	6.90883	0.00857709	0.872059	RP1-257I20.14	0.0803941	0.738052	0.882371
ENSG00000172458	555	OK	0.605328	4.78243	0.0287515	0.0398648	4.19297	0.0405919	0.0954881	IL17D	0.605328	0.000484365	0.00343391
ENSG00000028528	556	OK	-0.134121	0.436111	0.509006	0.0516949	8.22628	0.00412881	0.674017	SNX1	0.134121	0.797935	0.938494
ENSG00000237037	557	OK	-0.440703	2.44056	0.118234	0.0441184	5.94454	0.0147629	0.253602	NDUFA6-AS1	0.440703	0.0963271	0.198416
ENSG00000226237	558	OK	-0.397569	1.18478	0.276384	0.0487508	7.6563	0.00565745	0.451592	RP11-276H19.1	0.397569	0.196068	0.338698
ENSG00000271086	559	OK	0.363943	2.38162	0.12277	0.0440772	5.99036	0.0143843	0.260405	NAMA	0.363943	0.257822	0.414453
ENSG00000133460	560	OK	-0.619523	4.12363	0.0422883	0.0468638	6.86865	0.00877207	0.124513	SLC2A11	0.619523	0.00351466	0.0159976
ENSG00000269994	561	OK	-0.301593	1.05848	0.303562	0.0507874	8.19203	0.00420748	0.480683	RP11-276H19.2	0.301593	0.0565278	0.132831
ENSG00000092439	562	OK	0.080446	0.126697	0.721882	0.0491179	7.76587	0.00532427	0.835404	TRPM7	0.080446	1	1
ENSG00000169762	563	OK	0.225402	0.709691	0.399546	0.0472958	7.27296	0.00700003	0.576116	TAPT1	0.225402	0.322401	0.488666
ENSG00000150456	564	OK	0.014415	0.00271444	0.958449	0.0485183	7.59893	0.00584029	0.97784	N6AMT2	0.014415	1	1
ENSG00000265681	565	OK	0.601461	4.59694	0.0320291	0.0501905	7.59959	0.00583816	0.102807	RPL17	0.601461	1.78426e-06	4.08909e-05
ENSG00000102096	566	OK	-0.375428	2.18921	0.138981	0.0402112	4.18138	0.0408705	0.283763	PIM2	0.375428	0.0992605	0.202703
ENSG00000245975	567	OK	-0.362063	2.16813	0.140898	0.05346	8.89791	0.00285497	0.28632	RP11-30K9.6	0.362063	0.0410134	0.103825
ENSG00000232710	568	OK	0.225055	0.862397	0.353069	0.0472781	7.21611	0.00722521	0.531952	RP4-669P10.16	0.225055	0.0968279	0.199196
ENSG00000101182	569	OK	0.543109	1.70055	0.192216	0.0538736	8.89106	0.00286571	0.353975	PSMA7	0.543109	0.0457493	0.112955
ENSG00000237461	570	OK	-0.407794	1.48408	0.223137	0.0481984	7.66515	0.00562976	0.391632	RP11-554F20.1	0.407794	0.32908	0.496118
ENSG00000114062	571	OK	-1.6272	17.8024	2.45072e-05	0.00683512	0.0761647	0.782564	0.00133112	UBE3A	1.6272	3.10272e-05	0.000401666
ENSG00000182057	572	OK	0.156832	0.483662	0.486768	0.0450856	5.8885	0.0152401	0.655683	OGFRP1	0.156832	0.746326	0.889301
ENSG00000176731	573	OK	-0.490976	3.0583	0.0803255	0.0402101	4.40934	0.0357426	0.194136	C8orf59	0.490976	0.0226886	0.0662424
ENSG00000259732	574	OK	-0.431427	3.05667	0.0804064	0.0540372	9.02494	0.00266321	0.194243	RP11-59H7.3	0.431427	0.0756959	0.1655
ENSG00000233903	575	OK	-0.311044	1.40253	0.2363	0.0517861	8.40807	0.00373559	0.40701	Z83851.4	0.311044	0.132379	0.252266
ENSG00000273366	576	OK	0.361008	2.25077	0.133548	0.0481663	7.00048	0.00814879	0.276428	CTA-989H11.1	0.361008	0.0285702	0.0790449
ENSG00000156273	577	OK	0.505817	2.70373	0.100114	0.0429961	5.522	0.0187788	0.226505	BACH1	0.505817	0.0359317	0.0939619
ENSG00000229891	578	OK	0.740587	5.66345	0.017322	0.029531	2.18631	0.139243	0.0669631	LINC01315	0.740587	0.00804984	0.030079
ENSG00000080298	579	OK	-0.436946	2.41192	0.120415	0.0403958	4.52145	0.0334725	0.2569	RFX3	0.436946	0.0830496	0.177166
ENSG00000230107	580	OK	-0.329684	1.22968	0.267469	0.0494707	7.84605	0.00509319	0.441673	CTA-126B4.7	0.329684	0.206903	0.352053
ENSG00000231566	581	OK	0.0357618	0.0161658	0.898826	0.0487913	7.55025	0.00600019	0.945289	RP5-1158E12.3	0.0357618	0.801782	0.942161
ENSG00000172250	582	OK	0.133563	0.288036	0.591482	0.0459312	6.33812	0.011817	0.741243	SERHL	0.133563	0.637304	0.793167
ENSG00000237595	583	OK	0.0959095	0.14408	0.704258	0.0486899	7.66716	0.0056235	0.823451	RP11-112L6.3	0.0959095	0.675021	0.82618
ENSG00000100979	584	OK	1.40863	16.0603	6.13579e-05	0.0123201	0.273959	0.600688	0.00215201	PLTP	1.40863	9.70586e-06	0.000160594
ENSG00000234698	585	OK	0.0238649	0.00899572	0.924437	0.048241	7.6089	0.0058081	0.95962	RP11-112L6.2	0.0238649	1	1
ENSG00000137825	586	OK	0.165087	0.268466	0.604363	0.0521664	7.7367	0.00541095	0.750237	ITPKA	0.165087	1	1
ENSG00000231742	587	OK	1.03672	11.5102	0.000692143	0.0442545	5.62517	0.0177043	0.00836674	LINC01273	1.03672	0.000432867	0.00316236
ENSG00000224397	588	OK	0.437281	3.40842	0.0648646	0.0395553	4.34181	0.0371874	0.167247	LINC01272	0.437281	0.0971439	0.199652
ENSG00000132953	589	OK	-0.990712	9.54075	0.0020096	0.0392215	3.96059	0.0465773	0.0162386	XPO4	0.990712	1.15054e-06	2.9121e-05
ENSG00000231713	590	OK	0.408003	2.81138	0.0935976	0.0497865	7.38962	0.00656014	0.216102	AF064860.7	0.408003	0.126328	0.243426
ENSG00000203999	591	OK	-0.306554	1.31629	0.251258	0.0521009	8.4463	0.00365787	0.423881	LINC01270	0.306554	0.0320882	0.0863199
ENSG00000233077	592	OK	0.285234	1.14452	0.284698	0.0472549	6.95855	0.00834195	0.460593	LINC01271	0.285234	0.245458	0.399244
ENSG00000186416	593	OK	-0.422323	2.26862	0.132018	0.0366992	3.25307	0.0712897	0.274091	NKRF	0.422323	0.113831	0.225453
ENSG00000185019	594	OK	0.00314035	8.20362e-05	0.992773	0.0487034	7.59463	0.00585425	0.996196	UBOX5	0.00314035	0.758101	0.900141
ENSG00000203286	595	OK	-0.561515	4.07815	0.0434411	0.0471942	7.36048	0.00666732	0.126867		0.561515	0.0381702	0.0985015
ENSG00000068308	596	OK	0.0915655	0.0928873	0.760538	0.0498987	7.65236	0.00566982	0.86121	OTUD5	0.0915655	0.613459	0.772532
ENSG00000123908	597	OK	-0.15398	0.352843	0.552508	0.049503	7.9211	0.00488616	0.709802	AGO2	0.15398	0.783075	0.92389
ENSG00000231632	598	OK	-0.886683	8.68873	0.00320183	0.0410807	4.78881	0.0286452	0.0220239	RP11-82L18.4	0.886683	3.19795e-06	6.54391e-05
ENSG00000224945	599	OK	0.323786	1.86528	0.172017	0.0461801	6.86832	0.00877369	0.327743	RP11-82L18.2	0.323786	0.0234704	0.0679719
ENSG00000187954	600	OK	1.33394	15.8786	6.75384e-05	0.0206387	0.90924	0.340316	0.00224905	CYHR1	1.33394	1.44329e-15	9.86046e-13
ENSG00000125931	601	OK	-0.269944	0.674572	0.411462	0.0468546	6.74624	0.00939452	0.587662	CITED1	0.269944	0.317864	0.483485
ENSG00000270022	602	OK	0.690258	4.47204	0.0344539	0.0552861	9.25226	0.00235205	0.108237	RNU12	0.690258	0.00872981	0.03196
ENSG00000240972	603	OK	0.454331	2.64628	0.103793	0.0501147	7.9243	0.00487753	0.23215		0.454331	0.157959	0.287802
ENSG00000141448	604	OK	-0.151545	0.368978	0.543562	0.0467706	7.02192	0.00805177	0.702857	GATA6	0.151545	0.327777	0.494654
ENSG00000215251	605	OK	-0.0862595	0.0892605	0.765119	0.0485161	7.63189	0.00573451	0.864561	FASTKD5	0.0862595	1	1
ENSG00000265579	606	OK	-0.857278	8.54615	0.00346254	0.0226834	1.02434	0.311491	0.0231258	RP11-713C5.1	0.857278	0.0204649	0.0611926
ENSG00000237372	607	OK	0.159239	0.496441	0.481068	0.0466743	6.63838	0.00998045	0.650776	UNQ6494	0.159239	0.284032	0.444736
ENSG00000263958	608	OK	-0.105722	0.182137	0.669543	0.0463534	6.35441	0.011709	0.799203	RP11-676J15.1	0.105722	1	1
ENSG00000218537	609	OK	-0.128168	0.317889	0.572879	0.0510668	8.02068	0.00462463	0.726224	MIF-AS1	0.128168	0.419217	0.591157
ENSG00000227555	610	OK	-0.158989	0.413368	0.520265	0.046828	6.92759	0.0084876	0.684005	RP11-406A20.4	0.158989	0.50771	0.678624
ENSG00000124224	611	OK	0.374045	2.07702	0.149532	0.0389427	3.89818	0.0483385	0.297896	PPP4R1L	0.374045	0.144617	0.269047
ENSG00000265380	612	OK	-0.898717	8.13312	0.00434638	0.0485966	6.81763	0.00902624	0.0266754	RP11-126K15.1	0.898717	0.000644094	0.0042629
ENSG00000236117	613	OK	-0.0639455	0.0760117	0.782777	0.048074	7.41161	0.00648043	0.87559	RP4-754E20__A.5	0.0639455	1	1
ENSG00000263655	614	OK	-0.595549	3.41367	0.0646585	0.0529247	8.72244	0.00314318	0.166817	RP11-25L3.3	0.595549	0.0133721	0.0441134
ENSG00000062524	615	OK	0.249358	0.942366	0.33167	0.0536493	8.56776	0.00342168	0.509511	LTK	0.249358	0.192947	0.334816
ENSG00000231107	616	OK	0.057968	0.0835925	0.772487	0.049061	7.77887	0.00528609	0.869314	LINC01508	0.057968	1	1
ENSG00000133433	617	OK	0.110862	0.161518	0.687763	0.0500357	7.68904	0.00555573	0.811619	GSTT2B	0.110862	1	1
ENSG00000088899	618	OK	-0.141078	0.424312	0.514793	0.0468567	6.95165	0.00837421	0.679175	LZTS3;	0.141078	0.563238	0.729056
ENSG00000229613	619	OK	-0.898731	6.59614	0.01022	0.037948	3.85816	0.0495045	0.0468395	LINC01501	0.898731	0.0206281	0.0616108
ENSG00000264247	620	OK	-0.89118	7.22189	0.007202	0.0417117	4.57369	0.0324665	0.0370679	LINC00909	0.89118	3.0516e-07	1.0146e-05
ENSG00000107249	621	OK	0.591899	4.78886	0.0286445	0.0388067	4.0029	0.0454222	0.0952414	GLIS3	0.591899	0.0246317	0.0706112
ENSG00000228216	622	OK	0.533971	4.18715	0.0407315	0.0424255	5.20206	0.0225602	0.121258	RP11-367F23.1	0.533971	0.074837	0.164144
ENSG00000150457	623	OK	1.19986	13.2977	0.000265726	0.0257102	1.51668	0.218122	0.00476126	LATS2	1.19986	0.00476721	0.0202822
ENSG00000099974	624	OK	0.40364	2.43906	0.118347	0.0437686	6.02516	0.0141034	0.25382		0.40364	0.0173953	0.0540992
ENSG00000266774	625	OK	-1.14427	13.0769	0.000298952	0.0292515	2.00229	0.157061	0.00509783	RP11-321M21.1	1.14427	0.000285961	0.00229582
ENSG00000230537	626	OK	0.500622	4.15151	0.0415973	0.0465446	6.45035	0.011093	0.123095	RP11-305L7.1	0.500622	0.0358075	0.093695
ENSG00000187012	627	OK	-0.539988	2.77069	0.096005	0.0444343	6.35633	0.0116963	0.219982	LINC00207	0.539988	0.0351907	0.0924694
ENSG00000229694	628	OK	0.36694	1.20834	0.271661	0.0455512	6.19854	0.0127856	0.446373	RP11-305L7.6	0.36694	0.255915	0.412294
ENSG00000184647	629	OK	-0.151557	0.452333	0.501229	0.051129	8.17979	0.00423596	0.667433	PRSS55	0.151557	0.357729	0.527637
ENSG00000230844	630	OK	-0.0226908	0.00819982	0.927848	0.0487212	7.66692	0.00562425	0.961394	ZNF674-AS1	0.0226908	1	1
ENSG00000237422	631	OK	0.562153	3.05058	0.0807082	0.039623	4.56117	0.0327048	0.194683	RP11-305L7.3	0.562153	0.0610594	0.14067
ENSG00000266743	632	OK	-0.0783341	0.117735	0.731504	0.0487598	7.71728	0.00546949	0.84258	RP11-94B19.6	0.0783341	0.709041	0.856932
ENSG00000198171	633	OK	0.644336	4.64044	0.0312271	0.0418258	5.33997	0.0208418	0.101002	DDRGK1	0.644336	0.0087435	0.0319935
ENSG00000235641	634	OK	0.139066	0.397048	0.528618	0.0471853	6.93204	0.00846651	0.69049	LINC00484	0.139066	0.652377	0.80592
ENSG00000230922	635	OK	0.44876	3.96855	0.0463577	0.0470038	6.6026	0.010183	0.132767	RP4-753M9.1	0.44876	0.00289367	0.0136766
ENSG00000227161	636	OK	-0.000464224	3.14931e-06	0.998584	0.0484834	7.34772	0.00671478	0.999433	AC092755.4	0.000464224	1	1
ENSG00000099977	637	OK	-0.211096	0.204574	0.651054	0.0444299	5.34385	0.0207955	0.784965	DDT	0.211096	1	1
ENSG00000226328	638	OK	-0.424061	1.5874	0.207698	0.0398074	4.19739	0.0404862	0.373067	NUP50-AS1	0.424061	0.242361	0.395665
ENSG00000273381	639	OK	0.294751	1.52243	0.217253	0.042552	5.24691	0.0219858	0.384683	RP11-305L7.7	0.294751	0.0495749	0.120104
ENSG00000233081	640	OK	0.415732	1.51183	0.21886	0.0467573	7.00819	0.00811375	0.386721	RP11-440G5.2	0.415732	0.189609	0.330567
ENSG00000273243	641	OK	-0.44251	2.55498	0.109947	0.0504111	7.97121	0.00475272	0.241553	CTA-217C2.2	0.44251	0.0176357	0.0547022
ENSG00000273353	642	OK	0.426535	2.37745	0.123098	0.0499497	7.66512	0.00562986	0.260871	CTA-268H5.12	0.426535	0.0303096	0.0826906
ENSG00000266256	643	OK	-0.0433866	0.0312534	0.859676	0.0488195	7.72908	0.00543385	0.92365	LINC00683	0.0433866	1	1
ENSG00000224975	644	OK	-0.378965	1.82846	0.17631	0.0545016	9.00209	0.00269671	0.332953	INE1	0.378965	0.293215	0.455129
ENSG00000273287	645	OK	1.09087	14.1716	0.000166871	0.0464619	5.39982	0.0201389	0.00363597	CTA-268H5.14	1.09087	5.57052e-08	2.43215e-06
ENSG00000266312	646	OK	0.699836	5.07483	0.0242756	0.0521131	8.4069	0.003738	0.0846868	RP11-111H3.3	0.699836	0.0193915	0.0587878
ENSG00000184402	647	OK	-0.863701	4.77054	0.0289507	0.0343518	2.99253	0.0836492	0.0960293	SS18L1	0.863701	0.0434461	0.108513
ENSG00000150459	648	OK	0.0643065	0.103215	0.748005	0.0482211	7.55048	0.00599942	0.854001	SAP18	0.0643065	0.516983	0.687503
ENSG00000183638	649	OK	-0.00195188	8.11208e-05	0.992814	0.0487632	7.70494	0.00550698	0.996196	RP1L1	0.00195188	1	1
ENSG00000235091	650	OK	0.0775506	0.131006	0.717392	0.0479367	7.30464	0.00687768	0.832654	WI2-85898F10.1	0.0775506	0.609461	0.769373
ENSG00000273145	651	OK	-0.657296	5.19219	0.0226887	0.0515738	7.80711	0.0052041	0.0806924	CITF22-92A6.1	0.657296	0.0267296	0.0751564
ENSG00000099984	652	OK	0.409568	3.40362	0.0650535	0.0490684	7.38947	0.00656067	0.16761		0.409568	0.00806832	0.030129
ENSG00000231711	653	OK	-0.120401	0.350387	0.553894	0.0524444	7.9852	0.00471613	0.711051	LINC00899	0.120401	0.671671	0.823558
ENSG00000235461	654	OK	0.0174141	0.00455085	0.946215	0.0486169	7.28454	0.00695505	0.970615	RP5-928E24.2	0.0174141	0.776645	0.917633
ENSG00000171189	655	OK	-0.962933	6.78417	0.00919697	0.0131104	0.290309	0.590023	0.0436177	GRIK1	0.962933	0.00561115	0.0228711
ENSG00000231010	656	OK	0.110615	0.22183	0.637649	0.0461016	6.12841	0.0133027	0.774449	RP6-109B7.2	0.110615	0.50047	0.671447
ENSG00000225725	657	OK	-0.288687	1.20792	0.271745	0.0470423	6.93437	0.00845548	0.446423	FAM66E	0.288687	0.459558	0.632258
ENSG00000125877	658	OK	-0.162183	0.174201	0.676405	0.0474033	6.98235	0.00823175	0.803409	ITPA	0.162183	0.412869	0.58462
ENSG00000165219	659	OK	-0.847273	7.93188	0.00485714	0.0469918	6.44164	0.0111476	0.0286784	GAPVD1	0.847273	0.000851535	0.00529808
ENSG00000101670	660	OK	0.109636	0.328852	0.566336	0.0482339	7.38506	0.00657679	0.721166	LIPG	0.109636	0.777368	0.918333
ENSG00000259616	661	OK	0.289818	1.85083	0.173687	0.0469868	6.68083	0.00974554	0.329883	RP11-507B12.2	0.289818	0.0096408	0.0344553
ENSG00000165480	662	OK	-0.656507	5.14536	0.0233086	0.0468039	6.62637	0.010048	0.0823027	SKA3	0.656507	0.0334466	0.0889683
ENSG00000171056	663	OK	0.709075	7.35788	0.00667695	0.0527144	7.82174	0.00516214	0.035288	SOX7	0.709075	0.000634005	0.0042118
ENSG00000106688	664	OK	-0.493642	2.8126	0.0935267	0.033331	2.62399	0.105259	0.216011	SLC1A1	0.493642	0.0712857	0.158189
ENSG00000224715	665	OK	-0.437676	3.52553	0.0604305	0.0460267	6.94365	0.00841175	0.159107	CITF22-49D8.1	0.437676	0.0307537	0.0836544
ENSG00000172007	666	OK	-0.163313	0.462541	0.496439	0.0480594	7.43019	0.00641386	0.663851	RAB33B	0.163313	0.246405	0.400508
ENSG00000205634	667	OK	-0.957172	10.1405	0.00145045	0.0258137	1.60079	0.205791	0.0131978	LINC00898	0.957172	0.000161859	0.00147504
ENSG00000226308	668	OK	0.558109	3.59144	0.0580778	0.040521	4.48488	0.0341959	0.155366	RP4-813D12.3	0.558109	3.99796e-05	0.000493432
ENSG00000101773	669	OK	-0.0197664	0.00619439	0.937268	0.0486488	7.67439	0.00560101	0.965804	RBBP8	0.0197664	1	1
ENSG00000224271	670	OK	-0.736444	7.16514	0.00743339	0.0362672	3.37524	0.066183	0.0378442	RP11-191L9.4	0.736444	0.00282445	0.0134394
ENSG00000138600	671	OK	0.205811	0.469008	0.493444	0.0449109	5.71213	0.0168481	0.661918	SPPL2A	0.205811	1	1
ENSG00000184508	672	OK	-0.408096	1.63835	0.200552	0.0480746	7.21184	0.00724243	0.363841	HDDC3	0.408096	0.247855	0.402462
ENSG00000124209	673	OK	-0.839559	8.85993	0.00291498	0.0287568	1.90664	0.167337	0.0208041	RAB22A	0.839559	0.0195942	0.05924
ENSG00000147548	674	OK	-0.595202	3.40139	0.0651415	0.0384277	4.30513	0.0379976	0.167693	WHSC1L1	0.595202	0.00285317	0.0135305
ENSG00000157734	675	OK	-0.372532	2.249	0.133701	0.0562078	9.40676	0.00216187	0.276663	SNX22	0.372532	0.0488503	0.118925
ENSG00000185015	676	OK	-0.26545	0.907637	0.340742	0.0428531	5.13132	0.0234979	0.519402	CA13	0.26545	0.418506	0.590509
ENSG00000173141	677	OK	-0.710565	3.50713	0.0611053	0.0400231	4.22224	0.0398975	0.160306	MRPL57	0.710565	0.228284	0.379083
ENSG00000260305	678	OK	0.740975	4.38292	0.0363007	0.0381914	4.02704	0.0447764	0.11199	NTRK3-AS1	0.740975	0.00347092	0.0158394
ENSG00000205632	679	OK	-0.390814	2.5347	0.111368	0.0489838	7.73537	0.00541494	0.243588	LINC01310	0.390814	0.0493178	0.119637
ENSG00000254093	680	OK	0.518469	2.75468	0.0969703	0.0527782	8.7672	0.00306695	0.221596	PINX1	0.518469	0.0518723	0.124601
ENSG00000173867	681	OK	0.138238	0.404226	0.524915	0.0479004	7.24921	0.00709322	0.687689	RP11-97O12.7	0.138238	0.625332	0.782968
ENSG00000231290	682	OK	-0.0738224	0.0774139	0.780833	0.0479584	7.45532	0.00632494	0.874775	APCDD1L-AS1	0.0738224	1	1
ENSG00000271997	683	OK	-0.112592	0.249471	0.617448	0.0508012	7.92916	0.00486443	0.760154	RP11-97O12.6	0.112592	1	1
ENSG00000213279	684	OK	0.617464	6.71204	0.0095764	0.0392502	4.21879	0.0399786	0.044802	RP1-29C18.9	0.617464	0.0470237	0.115549
ENSG00000249685	685	OK	0.0287596	0.0152286	0.901787	0.0486592	7.60398	0.00582395	0.947087	RP11-360F5.3	0.0287596	1	1
ENSG00000235111	686	OK	1.14513	12.733	0.000359264	0.0376112	3.72305	0.0536663	0.00560137	RP1-29C18.8	1.14513	0.00142241	0.00793816
ENSG00000167702	687	OK	-0.0323383	0.0196994	0.88838	0.0484163	7.46631	0.00628644	0.940186	KIFC2	0.0323383	0.847186	0.984826
ENSG00000249487	688	OK	-0.380558	2.48536	0.11491	0.0435127	5.68856	0.0170758	0.249021	RP11-97O12.2	0.380558	0.0439013	0.109361
ENSG00000270332	689	OK	0.25452	1.15588	0.282321	0.0477716	7.39049	0.00655696	0.458077	SMC2-AS1	0.25452	0.179661	0.317828
ENSG00000166965	690	OK	0.31076	1.53691	0.215078	0.0527876	8.50086	0.00354979	0.381967	RCCD1	0.31076	0.182685	0.322156
ENSG00000166794	691	OK	0.251458	0.994508	0.318643	0.0450568	6.33013	0.0118704	0.495888	PPIB	0.251458	0.431827	0.604192
ENSG00000260613	692	OK	0.324447	2.10809	0.146522	0.0413778	4.89478	0.026938	0.294141	RP3-522J7.6	0.324447	0.0887695	0.18642
ENSG00000254419	693	OK	-0.273345	1.37183	0.241498	0.051437	8.50119	0.00354915	0.413475	RP11-261P9.4	0.273345	0.262029	0.419147
ENSG00000273192	694	OK	0.264781	1.31771	0.251003	0.0449786	6.36791	0.0116203	0.423618	CITF22-1A6.3	0.264781	0.344047	0.512093
ENSG00000255458	695	OK	-0.346894	1.99911	0.157391	0.0570772	9.51736	0.00203537	0.308238	RP11-539G18.2	0.346894	0.261235	0.418225
ENSG00000268649	696	OK	1.25958	9.82572	0.00172088	0.0261128	1.7249	0.189063	0.0147298		1.25958	0.00284255	0.0134892
ENSG00000145391	697	OK	-0.678201	4.60395	0.0318985	0.06158	10.5703	0.00114919	0.102484	SETD7	0.678201	0.0524494	0.125588
ENSG00000171044	698	OK	0.280299	1.23223	0.266974	0.0486281	7.45325	0.00633219	0.441154	XKR6	0.280299	0.404477	0.576126
ENSG00000272666	699	OK	-0.0340866	0.018558	0.891641	0.049352	7.64412	0.00569576	0.942037	CTA-384D8.35	0.0340866	1	1
ENSG00000273272	700	OK	0.644295	4.36485	0.0366877	0.0452196	6.03324	0.014039	0.112806	CTA-384D8.34	0.644295	5.85538e-08	2.52568e-06
ENSG00000225806	701	OK	-0.267405	1.25409	0.262772	0.0496544	8.08325	0.00446764	0.436751	RP1-309F20.3	0.267405	0.040593	0.103059
ENSG00000170006	702	OK	-0.395079	1.70438	0.191716	0.0515005	8.25784	0.00405764	0.353443	TMEM154	0.395079	0.179156	0.317146
ENSG00000203650	703	OK	-0.704488	7.26764	0.00702078	0.0644526	11.9735	0.00053962	0.0364802	LINC01285	0.704488	0.00145606	0.00806794
ENSG00000180776	704	OK	-0.0450722	0.045734	0.83066	0.0500287	7.50544	0.0061513	0.9051	ZDHHC20	0.0450722	0.833529	0.971724
ENSG00000272940	705	OK	0.0981642	0.15541	0.693418	0.0489186	7.69225	0.00554585	0.81534	CTA-384D8.33	0.0981642	0.826852	0.965321
ENSG00000103932	706	OK	0.509834	4.16963	0.0411548	0.0348562	3.01858	0.0823154	0.122144	RPAP1	0.509834	0.0181813	0.055948
ENSG00000124164	707	OK	-1.39841	17.145	3.46322e-05	0.0148219	0.395107	0.529627	0.00161479	VAPB	1.39841	6.7282e-05	0.000744496
ENSG00000248858	708	OK	-0.509906	2.90204	0.0884673	0.046312	7.01332	0.00809055	0.208114	FLJ46284	0.509906	0.0143854	0.0467055
ENSG00000101181	709	OK	0.434572	3.38033	0.0659787	0.042456	4.93582	0.0263056	0.169316	MTG2	0.434572	0.00831126	0.0308255
ENSG00000260296	710	OK	0.531699	4.51696	0.0335605	0.0537151	8.45574	0.00363892	0.106356	RP11-395I6.3	0.531699	0.00447049	0.0192753
ENSG00000102057	711	OK	0.0329838	0.0361058	0.849297	0.048877	7.6943	0.00553955	0.916549	KCND1	0.0329838	1	1
ENSG00000249241	712	OK	-0.0922136	0.0732293	0.786692	0.0476492	7.35034	0.006705	0.878531	AC195454.1	0.0922136	0.727149	0.87328
ENSG00000271148	713	OK	-0.00996893	0.00202961	0.964066	0.048673	7.49687	0.00618065	0.980831	RP11-401N18.1	0.00996893	1	1
ENSG00000169989	714	OK	-1.10924	9.52303	0.00202909	0.0450392	5.69801	0.0169841	0.0163524	TIGD4	1.10924	0.000345754	0.00266378
ENSG00000106686	715	OK	-0.480724	3.55923	0.0592152	0.0409928	4.896	0.026919	0.157079	SPATA6L	0.480724	0.0381943	0.0985282
ENSG00000263146	716	OK	1.43416	17.5964	2.73102e-05	0.0322513	2.31196	0.128382	0.00140389		1.43416	5.44729e-09	3.54979e-07
ENSG00000228340	717	OK	-0.253814	1.23222	0.266976	0.0517873	8.53888	0.0034764	0.441154	MIR646HG	0.253814	0.299022	0.461531
ENSG00000145348	718	OK	-0.148203	0.204727	0.650932	0.0477348	7.20866	0.00725526	0.78495	TBCK	0.148203	0.597512	0.758305
ENSG00000267655	719	OK	0.124106	0.281992	0.595399	0.0487589	7.73592	0.0054133	0.744126	CTD-2286N8.2	0.124106	0.800507	0.94105
ENSG00000099991	720	OK	0.269997	1.5529	0.212708	0.0469397	6.66045	0.00985762	0.379171	CABIN1	0.269997	0.15707	0.286577
ENSG00000254370	721	OK	-0.304023	1.51745	0.218006	0.0466857	6.93141	0.0084695	0.385582	RP11-181B11.1	0.304023	0.0974712	0.20015
ENSG00000267287	722	OK	-0.153679	0.512746	0.473953	0.0510574	8.22288	0.00413654	0.644526	RP11-567M16.1	0.153679	0.357582	0.527494
ENSG00000088836	723	OK	2.07841	18.5581	1.64802e-05	0.0110246	0.227272	0.633554	0.00110454	SLC4A11	2.07841	4.92565e-08	2.22907e-06
ENSG00000266924	724	OK	-0.664677	5.02315	0.0250107	0.0546264	8.64173	0.00328549	0.0866091	RP11-154H12.2	0.664677	0.00312944	0.0145699
ENSG00000260123	725	OK	-0.0666357	0.0995189	0.752408	0.0483175	7.51733	0.00611083	0.856319	RP11-326A19.4	0.0666357	1	1
ENSG00000206190	726	OK	0.485913	3.54853	0.0595984	0.0487453	7.11277	0.00765365	0.15776	ATP10A	0.485913	0.0138473	0.0453491
ENSG00000237903	727	OK	0.325001	1.76746	0.183696	0.0474463	6.87117	0.00875975	0.342913	RP3-404F18.5	0.325001	0.183069	0.322537
ENSG00000104643	728	OK	-1.81718	20.4384	6.15821e-06	-0.00423539	0.0273715	0.868595	0.000673568	MTMR9	1.81718	9.17371e-05	0.00094499
ENSG00000165487	729	OK	-0.433827	3.18534	0.0743015	0.0438089	5.60374	0.0179222	0.183599	MICU2	0.433827	0.0110783	0.0382628
ENSG00000261126	730	OK	-0.0672406	0.106439	0.744235	0.0493027	7.82187	0.00516176	0.851549	RBFADN	0.0672406	1	1
ENSG00000272076	731	OK	-0.105857	0.157876	0.69112	0.0470414	6.7469	0.00939107	0.813789	RP11-11C20.3	0.105857	1	1
ENSG00000245870	732	OK	0.537988	2.03097	0.154122	0.0508262	8.05391	0.00454056	0.303951	LINC00682	0.537988	0.142201	0.265642
ENSG00000224281	733	OK	-0.156435	0.38551	0.534669	0.0471427	6.96826	0.00829682	0.695819	SLC25A5-AS1	0.156435	0.547386	0.714829
ENSG00000259459	734	OK	0.101073	0.176807	0.674132	0.0467666	6.51985	0.0106677	0.801608	RP11-321G12.1	0.101073	0.616882	0.775736
ENSG00000198901	735	OK	-0.895036	8.03894	0.00457824	0.0306515	2.40037	0.121307	0.0276247	PRC1	0.895036	0.002562	0.012514
ENSG00000125354	736	OK	-0.443861	2.6	0.106864	0.0335491	2.59626	0.107116	0.237181	SEPT6	0.443861	0.0600922	0.139001
ENSG00000164144	737	OK	-0.0737884	0.076428	0.782198	0.049987	7.68928	0.00555498	0.875129	ARFIP1	0.0737884	1	1
ENSG00000272862	738	OK	0.00930107	0.00142196	0.96992	0.0483687	7.57099	0.00593151	0.98395	RP11-814H16.2	0.00930107	0.685348	0.835202
ENSG00000151615	739	OK	-1.32124	0.531292	0.466064	0.0485126	7.74558	0.00538441	0.637647	POU4F2	1.32124	0.634379	0.790557
ENSG00000255571	740	OK	-0.3756	2.37992	0.122904	0.0447402	6.15362	0.0131143	0.260585	LINC00925	0.3756	0.115431	0.227606
ENSG00000268066	741	OK	0.201156	0.918022	0.337995	0.0484896	7.50339	0.0061583	0.516665	FMR1-AS1	0.201156	0.272387	0.431189
ENSG00000227698	742	OK	0.107074	0.196841	0.657283	0.0486433	7.70628	0.0055029	0.79018	AP001619.2	0.107074	1	1
ENSG00000205808	743	OK	-1.2922	15.9209	6.60442e-05	0.0212464	0.928663	0.335211	0.00223576	PPAPDC2	1.2922	4.43084e-05	0.000532883
ENSG00000167315	744	OK	0.372412	1.92139	0.165704	0.0402872	4.33129	0.0374179	0.31965	ACAA2	0.372412	0.0176596	0.0547603
ENSG00000272024	745	OK	-0.114399	0.163243	0.686188	0.0455006	5.81687	0.0158731	0.810389	RP11-546K22.3	0.114399	1	1
ENSG00000234323	746	OK	-0.310878	1.41605	0.234054	0.0516034	8.25419	0.0040658	0.404194	RP11-308N19.1	0.310878	0.00431321	0.0187153
ENSG00000237232	747	OK	0.0438088	0.0292329	0.864242	0.0483952	7.37182	0.00662538	0.926211	ZNF295-AS1	0.0438088	1	1
ENSG00000248431	748	OK	-0.28258	0.83811	0.359938	0.0431901	5.36364	0.0205608	0.538965	AC005150.1	0.28258	0.465141	0.63762
ENSG00000183090	749	OK	-0.726057	4.16901	0.0411699	0.0279399	1.73515	0.187754	0.122171	FREM3	0.726057	0.00976442	0.0347994
ENSG00000102678	750	OK	-0.667874	5.56357	0.018338	0.0240842	1.18205	0.276939	0.0695025	FGF9	0.667874	0.0613914	0.141266
ENSG00000085871	751	OK	0.7172	8.44977	0.0036509	0.0439251	5.39639	0.0201785	0.0239166	MGST2	0.7172	4.91085e-06	9.2123e-05
ENSG00000182378	752	OK	0.115219	0.299647	0.584104	0.0495486	7.83383	0.00512772	0.735303	PLCXD1	0.115219	0.575076	0.739273
ENSG00000239930	753	OK	0.297204	1.24708	0.264112	0.0527661	8.36722	0.00382049	0.438079	AP001625.4	0.297204	0.394693	0.5656
ENSG00000106993	754	OK	-0.765744	6.04246	0.0139658	0.0268614	1.51787	0.217942	0.0578491	CDC37L1	0.765744	0.00266529	0.0128818
ENSG00000273449	755	OK	-0.448316	2.98461	0.0840594	0.0470452	6.85941	0.00881756	0.200393	RP11-218F10.3	0.448316	0.0050084	0.0210243
ENSG00000259218	756	OK	-0.411145	2.25832	0.132898	0.0454479	6.51632	0.0106889	0.275298	LINC00928	0.411145	0.000557639	0.00382085
ENSG00000259366	757	OK	-0.191377	0.557483	0.455276	0.0526853	8.23787	0.00410252	0.628367	CTD-2647L4.4	0.191377	1	1
ENSG00000234229	758	OK	0.369918	2.80501	0.0939703	0.047155	6.91394	0.00855263	0.216569	LINC01505	0.369918	0.0880383	0.185271
ENSG00000099994	759	OK	0.24605	1.59336	0.206847	0.0500436	7.73851	0.00540553	0.372075	SUSD2	0.24605	0.0903589	0.18871
ENSG00000261478	760	OK	0.456305	3.70541	0.0542365	0.0472049	6.76436	0.00929963	0.147739	RP11-429B14.4	0.456305	0.0629884	0.144126
ENSG00000169744	761	OK	-0.796134	7.0329	0.00800256	0.0175338	0.567235	0.45136	0.0397623	LDB2	0.796134	0.00701577	0.0270381
ENSG00000169118	762	OK	-0.358397	1.69159	0.193392	0.0436341	5.83871	0.0156773	0.355265	CSNK1G1	0.358397	0.0104186	0.0365363
ENSG00000156299	763	OK	-0.188545	0.52065	0.470564	0.045488	3.84051	0.0500284	0.641236	TIAM1	0.188545	0.399754	0.571088
ENSG00000081014	764	OK	0.0466919	0.0280723	0.866939	0.0481332	7.21581	0.00722642	0.92807	AP4E1	0.0466919	0.734753	0.879868
ENSG00000250863	765	OK	0.701754	6.45953	0.0110359	0.0442112	5.62007	0.017756	0.049362	RP11-663P9.1	0.701754	0.000207301	0.00178327
ENSG00000102683	766	OK	-0.242092	0.930422	0.334753	0.0436531	5.40751	0.0200504	0.513391	SGCG	0.242092	0.356535	0.526206
ENSG00000251350	767	OK	0.227082	0.846138	0.357647	0.0476383	7.20362	0.00727566	0.536483	RP11-328N19.1	0.227082	0.304117	0.467646
ENSG00000101180	768	OK	0.394428	2.29794	0.129545	0.0479578	7.19881	0.00729521	0.270363	HRH3	0.394428	0.209329	0.355255
ENSG00000268941	769	OK	-0.192123	0.439725	0.507255	0.0484718	7.63502	0.00572457	0.672537	RP5-907D15.4	0.192123	0.508149	0.679168
ENSG00000228139	770	OK	0.0571547	0.086418	0.768781	0.0489869	7.7061	0.00550344	0.866803	LINC01402	0.0571547	1	1
ENSG00000254057	771	OK	0.269921	1.60478	0.205227	0.0472278	7.12915	0.00758407	0.369923	RP3-388N13.3	0.269921	0.162947	0.294535
ENSG00000119487	772	OK	0.443535	3.32406	0.0682728	0.045345	6.20475	0.0127408	0.17337	MAPKAP1	0.443535	0.0130771	0.0433733
ENSG00000264448	773	OK	0.116265	0.298447	0.584858	0.0494342	7.82646	0.00514868	0.735902		0.116265	0.632719	0.78896
ENSG00000137473	774	OK	-0.400834	2.51118	0.113041	0.0483588	7.11802	0.00763131	0.246129	TTC29	0.400834	0.0161244	0.0510884
ENSG00000178605	775	OK	0.820552	8.29604	0.00397316	0.0238117	1.33676	0.247607	0.0252468	GTPBP6	0.820552	1.30203e-05	0.000205636
ENSG00000120251	776	OK	-1.17592	10.7097	0.00106575	0.0150595	0.445171	0.504637	0.0109252	GRIA2	1.17592	0.00481267	0.020436
ENSG00000147853	777	OK	0.0918962	0.0965071	0.756062	0.0472668	6.57985	0.010314	0.858541	AK3	0.0918962	1	1
ENSG00000272777	778	OK	-0.485231	2.77457	0.0957722	0.0367172	3.42933	0.0640479	0.219598	RP11-571L19.8	0.485231	0.0526207	0.125891
ENSG00000196782	779	OK	-0.0717941	0.157418	0.691545	0.0479474	7.48506	0.00622131	0.813997	MAML3	0.0717941	1	1
ENSG00000260253	780	OK	-0.656412	4.27735	0.0386236	0.0317182	2.75104	0.0971911	0.116992	RP4-676L2.1	0.656412	0.0414114	0.104598
ENSG00000253704	781	OK	-0.278525	1.17868	0.277624	0.050222	8.15624	0.00429132	0.45306	RP11-267M23.4	0.278525	0.167638	0.30106
ENSG00000160973	782	OK	0.32208	1.82519	0.176697	0.0493833	7.67732	0.00559191	0.333594	FOXH1	0.32208	0.208554	0.354174
ENSG00000259561	783	OK	-0.0491892	0.057254	0.81089	0.0490582	7.77495	0.00529758	0.894096	RP11-300G22.2	0.0491892	1	1
ENSG00000197465	784	OK	-0.269935	0.883519	0.34724	0.0397125	3.97316	0.0462308	0.526502	GYPE	0.269935	0.420934	0.593025
ENSG00000073067	785	OK	0.483982	3.85648	0.0495541	0.041716	4.93711	0.0262859	0.139247	CYP2W1	0.483982	0.0024023	0.0119351
ENSG00000167393	786	OK	0.809799	7.51153	0.00613053	0.0267599	1.7091	0.191102	0.0334478		0.809799	0.00113082	0.00662322
ENSG00000166206	787	OK	-0.848419	6.71493	0.00956093	0.0193132	0.738422	0.390167	0.0447692	GABRB3	0.848419	0.0279867	0.0778292
ENSG00000236337	788	OK	-0.803286	7.78457	0.00526943	0.0679876	12.3781	0.000434401	0.0303179	FMR1-IT1	0.803286	0.000415105	0.00306593
ENSG00000259685	789	OK	0.00918086	0.00145958	0.969525	0.0486462	6.91934	0.00852684	0.983798	CTD-2315E11.1	0.00918086	1	1
ENSG00000183578	790	OK	-0.211076	0.827966	0.362861	0.0470005	6.85931	0.00881806	0.541884	TNFAIP8L3	0.211076	0.338586	0.506242
ENSG00000068400	791	OK	-0.00609962	0.000631755	0.979947	0.0486087	7.58259	0.00589346	0.989337	GRIPAP1	0.00609962	1	1
ENSG00000167306	792	OK	-0.920531	8.59434	0.00337209	0.0263193	1.53044	0.216046	0.0227227	MYO5B	0.920531	0.000782355	0.00495184
ENSG00000099998	793	OK	0.964461	11.7931	0.000594502	0.0334877	2.65151	0.103452	0.00765537	GGT5	0.964461	0.000394608	0.00295558
ENSG00000137460	794	OK	0.347933	2.69166	0.100875	0.0428423	5.39716	0.0201695	0.22774	FHDC1	0.347933	0.065797	0.148896
ENSG00000166803	795	OK	0.458245	3.3316	0.0679609	0.0388209	4.14502	0.0417573	0.17279	KIAA0101	0.458245	0.126878	0.244242
ENSG00000142168	796	OK	0.233357	0.675495	0.411142	0.0506712	8.17967	0.00423624	0.587517	SOD1	0.233357	0.54029	0.708269
ENSG00000271555	797	OK	0.118352	0.178184	0.672939	0.048943	7.73132	0.0054271	0.80089	CTD-3214K23.1	0.118352	0.723382	0.869792
ENSG00000146540	798	OK	-0.783087	1.8445	0.174425	0.0411661	5.06744	0.0243794	0.330778	C7orf50	0.783087	0.141867	0.265166
ENSG00000120158	799	OK	0.00774671	0.00114785	0.972973	0.0486892	7.55503	0.00598429	0.985411	RCL1	0.00774671	0.698406	0.847361
ENSG00000184056	800	OK	-0.544923	3.27124	0.0705041	0.0401394	4.57898	0.0323665	0.177025	VPS33B	0.544923	0.0302432	0.0825415
ENSG00000238039	801	OK	0.196883	0.687446	0.407035	0.0533323	8.32019	0.00392067	0.583099	AF011889.2	0.196883	0.246224	0.400309
ENSG00000248161	802	OK	0.182887	0.371997	0.541918	0.0476923	7.3826	0.00658578	0.701159	RP11-499E18.1	0.182887	0.588654	0.751302
ENSG00000253878	803	OK	0.0457149	0.0336105	0.854538	0.0479465	7.21514	0.0072291	0.920301	RP11-347C18.3	0.0457149	1	1
ENSG00000160972	804	OK	1.05093	10.8953	0.000964071	0.0367481	3.37862	0.0660474	0.0102707	PPP1R16A	1.05093	0.000602999	0.00406977
ENSG00000153130	805	OK	-1.13028	12.4875	0.000409686	0.0194611	0.712226	0.398706	0.00605918	SCOC	1.13028	0.00200577	0.0103534
ENSG00000260484	806	OK	0.0533448	0.0626401	0.802371	0.048079	7.43189	0.0064078	0.888312	RP11-1081M5.2	0.0533448	0.694767	0.844059
ENSG00000185960	807	OK	0.50223	3.94982	0.0468764	0.0573752	9.39996	0.0021699	0.133843	SHOX	0.50223	0.0211363	0.0626954
ENSG00000130703	808	OK	0.190112	1.17173	0.279046	0.0461123	6.41714	0.0113024	0.454575	OSBPL2	0.190112	0.341646	0.509655
ENSG00000225218	809	OK	0.494519	3.39657	0.0653321	0.0458029	6.25736	0.0123678	0.168003	AP001628.6	0.494519	0.0856412	0.181289
ENSG00000233056	810	OK	-0.254869	1.19273	0.27478	0.0534609	8.75008	0.00309589	0.449769	ERVH48-1	0.254869	0.255534	0.411807
ENSG00000151835	811	OK	-1.15725	10.9206	0.000951002	0.0410651	4.08205	0.0433411	0.0102002	SACS	1.15725	0.000396829	0.00296453
ENSG00000140006	812	OK	-0.472873	3.85445	0.0496141	0.0468618	6.47004	0.0109708	0.139352	WDR89	0.472873	0.000320224	0.00250536
ENSG00000164849	813	OK	0.957292	10.6447	0.00110385	0.0230264	1.17835	0.277692	0.0111954	GPR146	0.957292	0.00790418	0.0296498
ENSG00000250361	814	OK	-0.179809	0.447264	0.503637	0.0454961	6.33747	0.0118213	0.669199	GYPB	0.179809	0.903831	1
ENSG00000124222	815	OK	0.291501	1.391	0.238237	0.0415869	4.82152	0.0281065	0.409647	STX16	0.291501	0.220112	0.369072
ENSG00000126821	816	OK	-0.556415	5.32395	0.0210343	0.0397051	4.14178	0.0418373	0.0767286	SGPP1	0.556415	0.0037735	0.0168926
ENSG00000205755	817	OK	0.397701	1.9122	0.166719	0.0506277	8.09876	0.00442956	0.321053	CRLF2	0.397701	0.0126955	0.0423629
ENSG00000144659	818	OK	1.07605	7.13621	0.00755425	0.0497595	7.53471	0.00605214	0.0382171	SLC25A38	1.07605	0.00111181	0.00653359
ENSG00000109654	819	OK	-0.823121	9.01133	0.00268311	0.0498952	6.39588	0.0114386	0.0196826	TRIM2	0.823121	5.20133e-06	9.60409e-05
ENSG00000088854	820	OK	-0.858797	9.12143	0.00252632	0.0597936	10.5841	0.00114062	0.0189532	C20orf194	0.858797	2.1161e-06	4.67159e-05
ENSG00000132164	821	OK	0.141632	0.354477	0.55159	0.0460518	6.24862	0.012429	0.708952	SLC6A11	0.141632	0.446154	0.619044
ENSG00000237807	822	OK	-0.256559	0.867305	0.351702	0.0507238	8.2473	0.00408126	0.530497	RP11-400K9.4	0.256559	0.348889	0.517482
ENSG00000164125	823	OK	-0.555713	3.45769	0.0629583	0.0452198	6.13946	0.0132198	0.163848	FAM198B	0.555713	5.09931e-05	0.000598329
ENSG00000134508	824	OK	0.391159	3.07096	0.0797022	0.0436389	5.40137	0.020121	0.193136	CABLES1	0.391159	0.00044399	0.00322494
ENSG00000260955	825	OK	-0.35499	0.997594	0.317893	0.048927	7.68329	0.00557343	0.495122	RP11-30L15.6	0.35499	0.397363	0.568786
ENSG00000168028	826	OK	0.823165	5.96487	0.0145936	0.0454697	6.0377	0.0140035	0.0597138	RPSA	0.823165	0.00392686	0.0174391
ENSG00000156304	827	OK	0.772677	6.90013	0.00861895	0.0279787	1.86449	0.172107	0.0418	SCAF4	0.772677	0.0651168	0.147793
ENSG00000177710	828	OK	0.779279	7.35812	0.00667607	0.0327142	2.85297	0.0912055	0.035288	SLC35G5	0.779279	0.00379453	0.0169796
ENSG00000127863	829	OK	0.0862446	0.18798	0.664603	0.0485361	7.68514	0.00556775	0.795548	TNFRSF19	0.0862446	0.502933	0.673982
ENSG00000253773	830	OK	-0.327211	1.75765	0.184918	0.0527864	8.83891	0.00294876	0.344449	C8orf37-AS1	0.327211	0.149651	0.276303
ENSG00000184608	831	OK	0.180132	0.703735	0.401531	0.0429814	4.86742	0.0273685	0.578062	FAM167A-AS1	0.180132	0.162196	0.293643
ENSG00000147099	832	OK	0.478313	2.27762	0.131253	0.0564375	9.4778	0.00207973	0.272878	HDAC8	0.478313	0.165007	0.297343
ENSG00000100014	833	OK	1.57379	24.4203	7.74466e-07	0.0242237	1.07262	0.300354	0.000321616	SPECC1L	1.57379	4.85161e-11	7.44581e-09
ENSG00000167081	834	OK	0.0189084	0.0105494	0.918193	0.048418	6.89926	0.00862314	0.95602	PBX3	0.0189084	1	1
ENSG00000100982	835	OK	0.268749	1.4522	0.228176	0.0434409	5.42949	0.0197994	0.397543	PCIF1	0.268749	0.377644	0.548305
ENSG00000251259	836	OK	-0.688854	5.08402	0.0241474	0.0451233	6.33309	0.0118506	0.0844062	AC004069.2	0.688854	2.78102e-05	0.00036812
ENSG00000154319	837	OK	0.0826778	0.100666	0.751031	0.0477563	7.10014	0.00770778	0.855718	FAM167A	0.0826778	0.591701	0.753511
ENSG00000137869	838	OK	-0.249596	1.08211	0.298227	0.0547324	8.71457	0.00315677	0.474805	CYP19A1	0.249596	0.383172	0.553863
ENSG00000133742	839	OK	-0.252322	1.12098	0.289708	0.0502962	8.09991	0.00442673	0.465945	CA1	0.252322	0.33139	0.498828
ENSG00000237989	840	OK	0.292145	1.45046	0.228455	0.0501225	8.00195	0.00467271	0.3978	AP001046.5	0.292145	0.124193	0.240143
ENSG00000164850	841	OK	2.05143	26.4564	2.69558e-07	0.0273305	1.48157	0.22353	0.000276909	GPER1	2.05143	1.36249e-06	3.30541e-05
ENSG00000151617	842	OK	0.129818	0.308573	0.578557	0.0507895	7.97646	0.00473896	0.731354	EDNRA	0.129818	0.61571	0.774537
ENSG00000096968	843	OK	-0.215402	0.634348	0.425765	0.0470721	7.16836	0.00742004	0.600871	JAK2	0.215402	0.203851	0.348259
ENSG00000271869	844	OK	0.848702	3.51418	0.0608456	0.043882	5.98481	0.0144296	0.159862	RP11-51J9.5	0.848702	0.00885155	0.0322885
ENSG00000122547	845	OK	0.00652646	0.00123405	0.971977	0.0489012	7.39281	0.00654853	0.985141	EEPD1	0.00652646	0.679022	0.829642
ENSG00000270077	846	OK	0.602867	4.38315	0.0362958	0.0360272	3.46727	0.0625946	0.11199	KB-1958F4.1	0.602867	0.093042	0.193077
ENSG00000260640	847	OK	-0.258631	0.962415	0.326579	0.0503238	8.11546	0.00438894	0.504163	KB-1000E4.2	0.258631	0.415884	0.58771
ENSG00000272375	848	OK	0.346466	1.54074	0.214508	0.051619	8.26612	0.00403917	0.381193	RP11-51J9.6	0.346466	0.250488	0.405743
ENSG00000245479	849	OK	-0.339741	1.5523	0.212797	0.0422069	5.29639	0.0213697	0.379298	RP11-387D10.3	0.339741	0.0419642	0.105641
ENSG00000259704	850	OK	-0.0217607	0.00821105	0.927799	0.0486694	7.63959	0.00571008	0.96139	CTD-3094K11.1	0.0217607	0.747938	0.890971
ENSG00000027001	851	OK	-0.803497	8.50031	0.00355086	0.0414372	4.34891	0.0370326	0.0234905	MIPEP	0.803497	0.000571169	0.00388931
ENSG00000258555	852	OK	-0.201004	0.608152	0.435484	0.0443017	5.87455	0.0153613	0.610277	SPECC1L-ADORA2A	0.201004	1	1
ENSG00000121211	853	OK	0.23681	1.06239	0.302672	0.0489996	7.8423	0.00510376	0.479539	MND1	0.23681	0.299028	0.461531
ENSG00000103671	854	OK	0.909908	10.6343	0.0011101	0.0367043	3.54082	0.059876	0.0112377	TRIP4	0.909908	3.71746e-05	0.000465595
ENSG00000178381	855	OK	0.578512	2.36079	0.124419	0.0537763	8.97304	0.00273992	0.262903	ZFAND2A	0.578512	0.0143531	0.0466233
ENSG00000136573	856	OK	-0.468754	2.27421	0.131542	0.048055	7.50218	0.00616243	0.273292	BLK	0.468754	0.174171	0.310367
ENSG00000128271	857	OK	0.421799	2.62928	0.104909	0.0386889	4.1361	0.0419778	0.234029	ADORA2A	0.421799	0.0243813	0.0700166
ENSG00000260585	858	OK	-0.566997	3.07852	0.0793328	0.0349397	3.20073	0.0736055	0.192483	RP13-192B19.2	0.566997	0.0550032	0.130172
ENSG00000092445	859	OK	-0.0820206	0.128303	0.720199	0.0485627	7.64686	0.00568712	0.8346	TYRO3	0.0820206	0.683557	0.833499
ENSG00000164124	860	OK	-0.35414	2.2155	0.136631	0.0558688	9.36536	0.00221124	0.28067	TMEM144	0.35414	0.132299	0.252201
ENSG00000153132	861	OK	-0.981097	7.64861	0.00568162	0.0268839	1.69421	0.193047	0.0318889	CLGN	0.981097	0.044431	0.110445
ENSG00000254267	862	OK	-0.182591	0.384751	0.535072	0.0466081	6.49611	0.0108111	0.696129	KB-1458E12.1	0.182591	0.570968	0.735601
ENSG00000142149	863	OK	-0.487362	3.5275	0.0603588	0.0348371	2.78774	0.0949883	0.158996	HUNK	0.487362	0.00906235	0.032847
ENSG00000198026	864	OK	0.137442	0.36021	0.54839	0.0479195	7.26821	0.00701858	0.706254	ZNF335	0.137442	0.751169	0.893915
ENSG00000181004	865	OK	-0.415541	2.53655	0.111237	0.0380879	3.75181	0.0527505	0.243504	BBS12	0.415541	0.0739948	0.162735
ENSG00000259953	866	OK	-0.314861	1.45247	0.228133	0.0403126	4.23158	0.0396784	0.397534	RP11-4O1.2	0.314861	0.215652	0.363348
ENSG00000205863	867	OK	-0.283028	1.3827	0.239641	0.0496204	7.87415	0.00501463	0.411139	C1QTNF9B	0.283028	0.324816	0.491346
ENSG00000170004	868	OK	-0.0611847	0.0750619	0.784104	0.0473896	6.82149	0.00900676	0.876798	CHD3	0.0611847	1	1
ENSG00000198223	869	OK	0.725744	4.45971	0.0347035	0.0417867	5.24614	0.0219955	0.108709	CSF2RA	0.725744	0.00679083	0.0263799
ENSG00000004660	870	OK	-0.23058	0.819572	0.365305	0.0439357	5.65954	0.0173607	0.544117	CAMKK1	0.23058	0.370966	0.541467
ENSG00000259347	871	OK	-0.421177	2.49836	0.113965	0.0541989	9.21947	0.00239455	0.247556	RP11-798K3.2	0.421177	0.11093	0.221097
ENSG00000157103	872	OK	-1.00726	10.55	0.00116189	0.0270486	1.81731	0.177633	0.0115366	SLC6A1	1.00726	5.17446e-06	9.59093e-05
ENSG00000180357	873	OK	0.463333	3.20936	0.0732182	0.0374832	3.75626	0.0526102	0.181672	ZNF609	0.463333	0.141364	0.264413
ENSG00000104691	874	OK	-0.848367	8.63	0.00330671	0.0416884	4.02725	0.044771	0.0224249	UBXN8	0.848367	0.00250591	0.0123177
ENSG00000260878	875	OK	0.0869585	0.118704	0.730444	0.0506958	7.38932	0.00656123	0.841542	RP11-320H14.1	0.0869585	1	1
ENSG00000159055	876	OK	-0.481648	3.47039	0.0624765	0.043566	5.2857	0.0215013	0.162939	MIS18A	0.481648	0.0174226	0.0541681
ENSG00000100024	877	OK	0.251766	0.679799	0.409656	0.0466905	6.84284	0.00889974	0.585936	UPB1	0.251766	0.391119	0.561975
ENSG00000259673	878	OK	-0.570947	4.37599	0.0364487	0.0546359	8.99126	0.00271274	0.1123	IQCH-AS1	0.570947	0.00153783	0.00842489
ENSG00000248319	879	OK	-0.229789	0.81406	0.366923	0.0444428	6.24859	0.0124292	0.545452	RP11-205M3.3	0.229789	0.0988874	0.202215
ENSG00000138685	880	OK	0.506189	3.05517	0.0804808	0.0393558	4.16073	0.0413716	0.194356	FGF2	0.506189	0.046514	0.114602
ENSG00000130706	881	OK	0.819507	4.29488	0.0382272	0.0402391	4.67383	0.0306255	0.11609	ADRM1	0.819507	0.0201853	0.0605358
ENSG00000271722	882	OK	0.342999	1.8923	0.168942	0.0500705	7.84596	0.00509343	0.323726	RP11-446E9.2	0.342999	0.151844	0.279183
ENSG00000260918	883	OK	-0.386476	2.31402	0.128212	0.0424944	5.38158	0.0203504	0.268726	RP11-731J8.2	0.386476	0.155119	0.283677
ENSG00000270964	884	OK	-0.513518	4.08239	0.0433324	0.0527791	8.3488	0.00385942	0.126567	RP11-502I4.3	0.513518	0.001795	0.00950804
ENSG00000196814	885	OK	0.0498937	0.0636271	0.800852	0.047608	6.66962	0.00980702	0.887473	MVB12B	0.0498937	1	1
ENSG00000186417	886	OK	-0.429633	2.94258	0.0862729	0.0525479	8.55141	0.00345255	0.204087	GLDN	0.429633	0.0539189	0.12825
ENSG00000172361	887	OK	-0.0158164	0.00991927	0.920665	0.0495023	7.43135	0.00640971	0.957418	CFAP53	0.0158164	1	1
ENSG00000151552	888	OK	0.362914	2.26302	0.132495	0.0389073	4.2067	0.0402647	0.274813	QDPR	0.362914	0.0851729	0.180458
ENSG00000107014	889	OK	-0.236418	0.944207	0.331198	0.0509288	8.23947	0.00409892	0.509179	RLN2	0.236418	0.228927	0.379812
ENSG00000259959	890	OK	-0.66221	3.71636	0.0538817	0.0395801	4.64213	0.0311962	0.147023	RP11-121C2.2	0.66221	0.0636744	0.145413
ENSG00000228623	891	OK	-0.667302	5.48753	0.0191526	0.0384555	4.00666	0.0453208	0.0716412	ZNF883	0.667302	0.057792	0.134948
ENSG00000254995	892	OK	-0.514886	3.59152	0.0580751	0.0472224	7.07515	0.00781603	0.155366	STX16-NPEPL1	0.514886	0.0411541	0.104096
ENSG00000226287	893	OK	0.0673175	0.0422216	0.837198	0.0493157	7.58593	0.00588256	0.908725	TMEM191A	0.0673175	1	1
ENSG00000170262	894	OK	0.474024	2.89732	0.0887267	0.0485383	7.28456	0.00695498	0.208516	MRAP	0.474024	0.0665937	0.150347
ENSG00000107018	895	OK	-0.0979	0.252456	0.615351	0.0486583	7.60618	0.00581686	0.758278	RLN1	0.0979	1	1
ENSG00000225684	896	OK	0.0995614	0.261676	0.608971	0.0472637	6.81745	0.00902715	0.753573	FAM225B	0.0995614	0.452813	0.625766
ENSG00000259410	897	OK	0.118241	0.269207	0.603864	0.0478218	7.36581	0.00664756	0.749838	RP11-34F13.3	0.118241	0.49885	0.669995
ENSG00000245719	898	OK	0.0922923	0.151684	0.696931	0.0484757	7.53236	0.00606004	0.817882	RP11-34F13.2	0.0922923	1	1
ENSG00000134490	899	OK	-0.570886	5.08138	0.0241841	0.0345227	2.89703	0.0887431	0.0844509	TMEM241	0.570886	0.000877419	0.00542555
ENSG00000231528	900	OK	0.227252	1.16391	0.280657	0.043118	5.36783	0.0205115	0.45632	FAM225A	0.227252	0.236266	0.388499
ENSG00000205693	901	OK	-0.0281765	0.0185654	0.89162	0.0482244	7.55207	0.0059941	0.942037	MANSC4	0.0281765	1	1
ENSG00000272343	902	OK	0.468923	3.32607	0.0681895	0.0512904	8.17796	0.00424024	0.173233	RP11-140I16.3	0.468923	0.0126023	0.0421536
ENSG00000107020	903	OK	-0.334151	1.81489	0.177923	0.0466211	6.78306	0.00920269	0.335187	PLGRKT	0.334151	0.0296159	0.0811954
ENSG00000167701	904	OK	0.68413	6.15465	0.0131067	0.0376195	3.61413	0.0572907	0.0553733	GPT	0.68413	0.00342543	0.0156622
ENSG00000253230	905	OK	-0.0108515	0.0036834	0.951605	0.0485265	7.60148	0.00583204	0.973465	LINC00599	0.0108515	1	1
ENSG00000237476	906	OK	-0.0819803	0.068923	0.792911	0.0475369	6.9262	0.00849422	0.882082	XXbac-B135H6.15	0.0819803	0.696414	0.845317
ENSG00000272829	907	OK	0.121008	0.109705	0.740481	0.0477095	7.37618	0.00660935	0.848673	XXbac-B135H6.18	0.121008	1	1
ENSG00000258647	908	OK	1.10517	15.2187	9.57481e-05	0.0304126	2.17036	0.140694	0.00266472	LINC00930	1.10517	1.19766e-05	0.000190859
ENSG00000258676	909	OK	-0.783056	7.53922	0.00603702	0.055962	9.38556	0.00218701	0.0331067	RP11-386M24.3	0.783056	0.00102991	0.00614434
ENSG00000260337	910	OK	0.555942	3.84651	0.0498496	0.041101	4.93085	0.0263813	0.139651	RP11-386M24.6	0.555942	0.00138155	0.00775917
ENSG00000258770	911	OK	0.34404	1.26199	0.261274	0.0541542	8.80841	0.00299845	0.435443	CTD-2007A10.1	0.34404	0.136401	0.257724
ENSG00000138867	912	OK	0.376171	2.24415	0.134121	0.03707	3.42235	0.0643192	0.27718	GUCD1	0.376171	0.254973	0.411152
ENSG00000197037	913	OK	-0.734193	6.12306	0.013343	0.053296	8.67348	0.00322874	0.0561588	ZSCAN25	0.734193	0.0254148	0.0722885
ENSG00000164168	914	OK	-0.814754	6.22597	0.012589	0.0451074	5.70998	0.0168687	0.0539613	TMEM184C	0.814754	6.07879e-05	0.000685919
ENSG00000258807	915	OK	-0.406708	1.74991	0.185888	0.0394304	4.40235	0.0358895	0.345618	RP11-1152H15.1	0.406708	0.117857	0.230949
ENSG00000215440	916	OK	0.723116	4.72678	0.0296965	0.0377137	3.66513	0.0555621	0.0976243	NPEPL1	0.723116	0.000272645	0.00221494
ENSG00000273081	917	OK	-0.125811	0.187898	0.664672	0.0452987	5.61512	0.0178062	0.795586	RP4-813F11.4	0.125811	0.646373	0.800324
ENSG00000142207	918	OK	0.047654	0.045028	0.831952	0.0482438	7.44424	0.00636398	0.905668	URB1	0.047654	1	1
ENSG00000121210	919	OK	0.137214	0.365573	0.545427	0.0469435	6.82755	0.00897624	0.703767	KIAA0922	0.137214	0.41023	0.581795
ENSG00000182957	920	OK	0.0178694	0.00700444	0.933301	0.0484388	6.47835	0.0109196	0.963932	SPATA13	0.0178694	1	1
ENSG00000258946	921	OK	0.289194	1.26051	0.261554	0.0461011	6.49654	0.0108085	0.435766	RP11-58E21.4	0.289194	0.334751	0.502851
ENSG00000108700	922	OK	0.003572	0.000271575	0.986852	0.0486227	7.58725	0.00587824	0.993221	CCL8	0.003572	1	1
ENSG00000120217	923	OK	0.519982	4.53384	0.0332309	0.0551438	9.53834	0.00201223	0.105644	CD274	0.519982	0.0242424	0.0697122
ENSG00000088812	924	OK	-1.34588	15.187	9.73734e-05	0.00929391	0.163304	0.686132	0.00267268	ATRN	1.34588	3.27173e-05	0.000418682
ENSG00000232021	925	OK	-0.0990899	0.137012	0.71127	0.0466531	6.75592	0.00934371	0.828354	LEF1-AS1	0.0990899	1	1
ENSG00000261797	926	OK	-0.0386366	0.0241373	0.876536	0.0488839	7.63682	0.00571888	0.933764	RP11-744I24.3	0.0386366	1	1
ENSG00000258929	927	OK	0.241886	1.06265	0.302612	0.0478789	7.32062	0.0068168	0.479535	RP11-58E21.3	0.241886	0.184812	0.324906
ENSG00000164877	928	OK	1.36375	18.1818	2.00791e-05	-0.000409535	0.000270294	0.986883	0.00120519	MICALL2	1.36375	1.91332e-05	0.000275686
ENSG00000136944	929	OK	0.200646	0.641907	0.423021	0.048835	7.58454	0.00588711	0.598195	LMX1B	0.200646	0.359254	0.529076
ENSG00000260361	930	OK	0.512834	4.38385	0.036281	0.039515	4.51095	0.0336785	0.111978	CTD-2313J17.5	0.512834	0.0202383	0.0606605
ENSG00000258867	931	OK	0.288723	1.4446	0.229396	0.0522825	8.33459	0.00388972	0.398595	LINC01146	0.288723	0.135074	0.256063
ENSG00000258922	932	OK	0.0592434	0.0732867	0.78661	0.0472802	6.66492	0.00983293	0.878491	CTD-2313J17.1	0.0592434	0.676089	0.827156
ENSG00000272576	933	OK	-0.0727066	0.0793082	0.778237	0.046822	6.32415	0.0119105	0.873002	RP11-365H22.2	0.0727066	1	1
ENSG00000272888	934	OK	-0.184042	0.666391	0.414313	0.0496041	7.9132	0.00490753	0.589946	AC013394.2	0.184042	0.22702	0.377784
ENSG00000163793	935	OK	-0.533308	4.16321	0.0413112	0.0340408	3.03285	0.0815948	0.122436	DNAJC5G	0.533308	0.0015781	0.00860078
ENSG00000248866	936	OK	-1.16466	14.8372	0.000117202	0.0357638	3.34587	0.0673739	0.00296867	USP46-AS1	1.16466	1.09073e-11	2.3815e-09
ENSG00000163655	937	OK	-1.2827	14.1172	0.000171762	0.0203442	0.846826	0.357452	0.00368192	GMPS	1.2827	0.000814384	0.00510291
ENSG00000170917	938	OK	-0.462943	3.10694	0.0779594	0.0563856	9.54218	0.00200803	0.190066	NUDT6	0.462943	0.0475918	0.116688
ENSG00000110958	939	OK	0.365879	1.97487	0.159932	0.0482648	7.53202	0.00606118	0.311495	PTGES3	0.365879	0.00187695	0.00984447
ENSG00000260120	940	OK	0.0195283	0.00714294	0.932646	0.0487559	7.309	0.006861	0.963768	RP11-177B4.2	0.0195283	1	1
ENSG00000226950	941	OK	1.52704	20.5064	5.94336e-06	0.0186351	0.766867	0.381188	0.000661443	DANCR	1.52704	1.88732e-11	3.70108e-09
ENSG00000165046	942	OK	-0.0433246	0.058696	0.808569	0.0478987	7.35306	0.00669489	0.892564	LETM2	0.0433246	1	1
ENSG00000006459	943	OK	-0.433657	1.78591	0.181425	0.0469121	6.96343	0.00831923	0.339926	KDM7A	0.433657	0.152372	0.279871
ENSG00000230054	944	OK	0.428458	3.3898	0.065601	0.0492225	7.36399	0.00665429	0.168517	RP11-402G3.5	0.428458	0.0797196	0.172073
ENSG00000261451	945	OK	0.151962	0.593663	0.441006	0.0513081	8.16872	0.00426189	0.615058	RP11-981G7.1	0.151962	0.473226	0.645278
ENSG00000100028	946	OK	-0.532338	2.89371	0.088926	0.0462202	6.50632	0.0107492	0.208891	SNRPD3	0.532338	0.101613	0.206301
ENSG00000197646	947	OK	0.0429556	0.0216423	0.883043	0.047903	6.49619	0.0108106	0.937441	PDCD1LG2	0.0429556	1	1
ENSG00000260657	948	OK	-0.337188	1.8571	0.17296	0.0548273	9.15951	0.00247429	0.329002	RP11-315D16.4	0.337188	0.0924489	0.192241
ENSG00000261646	949	OK	-0.829887	6.60511	0.0101687	0.054144	9.02909	0.00265717	0.0466758	RP11-489G11.3	0.829887	0.00793875	0.0297531
ENSG00000129055	950	OK	-0.659099	5.5678	0.0182937	0.0339206	2.79302	0.0946756	0.0694093	ANAPC13	0.659099	0.0272487	0.0762452
ENSG00000185291	951	OK	1.00326	10.9585	0.000931738	0.0223572	1.04544	0.306561	0.0100731	IL3RA	1.00326	0.000322464	0.0025201
ENSG00000154328	952	OK	0.553177	1.9041	0.16762	0.0461322	6.73969	0.00942909	0.322211	NEIL2	0.553177	0.0113226	0.0388908
ENSG00000185518	953	OK	-1.00899	10.4604	0.00121961	0.0138408	0.344559	0.557209	0.0118652	SV2B	1.00899	0.0130583	0.0433278
ENSG00000230601	954	OK	0.209735	0.913237	0.339257	0.0444388	5.95074	0.0147111	0.518108	RP11-402G3.3	0.209735	0.295654	0.457657
ENSG00000119715	955	OK	0.35769	1.76095	0.184505	0.0359205	3.07667	0.0794231	0.344013	ESRRB	0.35769	0.298661	0.461099
ENSG00000250302	956	OK	-0.133199	0.271549	0.602295	0.0473711	7.18701	0.00734331	0.748943	RP11-752D24.3	0.133199	0.474771	0.646595
ENSG00000234492	957	OK	-0.173787	0.523198	0.469481	0.0517387	8.23963	0.00409856	0.640336	RPL34-AS1	0.173787	0.606871	0.767155
ENSG00000166225	958	OK	-0.347129	1.56912	0.210335	0.051509	8.35291	0.00385069	0.376272	FRS2	0.347129	0.0495588	0.120079
ENSG00000256073	959	OK	0.224021	0.364599	0.545963	0.0488696	7.81834	0.00517186	0.704027	URB1-AS1	0.224021	0.559762	0.725932
ENSG00000169155	960	OK	-0.156709	0.286194	0.59267	0.0500368	7.9425	0.0048287	0.742271	ZBTB43	0.156709	0.731883	0.877422
ENSG00000253641	961	OK	-1.68967	12.7304	0.000359756	0.036398	3.59658	0.0578986	0.00560137	RP11-981G7.2	1.68967	0.00151527	0.00832271
ENSG00000240654	962	OK	-0.105694	0.242814	0.622181	0.0502474	7.98382	0.00471972	0.763452	C1QTNF9	0.105694	0.466145	0.638417
ENSG00000165959	963	OK	0.263199	1.29534	0.255066	0.0417508	4.84267	0.0277639	0.42853	CLMN	0.263199	0.334012	0.501919
ENSG00000173401	964	OK	-0.112373	0.213077	0.644366	0.048917	7.7376	0.00540827	0.779518	GLIPR1L1	0.112373	0.590928	0.752843
ENSG00000246774	965	OK	-0.743655	7.24628	0.00710481	0.043995	6.13239	0.0132727	0.0368002	AC004051.2	0.743655	0.010891	0.0377636
ENSG00000253678	966	OK	-0.884427	5.89154	0.0152138	0.0439841	5.79311	0.0160891	0.0613699	RP11-981G7.3	0.884427	0.0109925	0.038041
ENSG00000212766	967	OK	-0.996357	10.1318	0.00145734	0.0332671	3.17665	0.0746977	0.0132354	LINC00277	0.996357	0.000148365	0.00137515
ENSG00000056291	968	OK	-0.369222	2.58762	0.107702	0.0493806	7.42513	0.00643191	0.238327	NPFFR2	0.369222	0.224095	0.374447
ENSG00000092108	969	OK	-0.930972	8.24738	0.00408109	0.0165599	0.508596	0.475747	0.0256632	SCFD1	0.930972	0.0122634	0.0413379
ENSG00000163728	970	OK	-1.22634	13.6877	0.000215866	0.0330673	2.23166	0.135208	0.00420204	TTC14	1.22634	9.22482e-05	0.000949361
ENSG00000241472	971	OK	-0.627981	5.35967	0.0206076	0.0411306	4.86374	0.0274268	0.0755695	PTPRG-AS1	0.627981	0.029218	0.0803647
ENSG00000259222	972	OK	-0.613318	2.22482	0.135809	0.0529546	8.77212	0.0030587	0.279387	RP11-809H16.5	0.613318	0.116086	0.228578
ENSG00000087448	973	OK	-1.54027	20.8444	4.9814e-06	0.0114477	0.212678	0.644677	0.000613379	KLHL42	1.54027	2.59677e-06	5.57214e-05
ENSG00000179387	974	OK	-0.348955	2.12775	0.144653	0.0502917	7.79898	0.00522758	0.291688	ELMOD2	0.348955	0.0144205	0.0467778
ENSG00000249706	975	OK	0.118783	0.267881	0.604757	0.0489383	7.72562	0.00544427	0.750506	RP11-89B16.1	0.118783	0.568425	0.733278
ENSG00000261634	976	OK	0.274147	1.42015	0.233378	0.0527183	8.56825	0.00342076	0.403355	RP11-352D13.6	0.274147	0.0655754	0.148553
ENSG00000177125	977	OK	0.574484	4.11445	0.0425183	0.0403679	4.73534	0.029549	0.124913	ZBTB34	0.574484	0.00661298	0.0258366
ENSG00000166979	978	OK	0.916683	6.35332	0.0117162	0.0328952	2.78333	0.0952501	0.0513955	EVA1C	0.916683	0.0865977	0.182894
ENSG00000164169	979	OK	-1.05471	8.60383	0.00335456	0.0288238	2.08568	0.148686	0.0226623	PRMT9	1.05471	0.00482444	0.0204722
ENSG00000259504	980	OK	0.0616059	0.0748	0.784472	0.0490139	7.75828	0.00534668	0.87707	RP11-352D13.5	0.0616059	1	1
ENSG00000272650	981	OK	-0.156512	0.426323	0.513799	0.0474925	7.23691	0.00714199	0.678413	RP11-571I18.4	0.156512	0.473108	0.645199
ENSG00000169100	982	OK	0.199621	0.493239	0.482486	0.0502487	8.03131	0.00459756	0.652028	SLC25A6	0.199621	0.390147	0.561166
ENSG00000034533	983	OK	-1.49425	20.174	7.07092e-06	0.048506	5.03157	0.0248894	0.000722253	ASTE1	1.49425	3.39622e-08	1.64974e-06
ENSG00000186297	984	OK	-0.653075	5.34584	0.0207718	0.0308013	2.17171	0.140569	0.0760986	GABRA5	0.653075	0.0646065	0.14694
ENSG00000102699	985	OK	0.177239	0.539228	0.462753	0.0443997	5.46974	0.0193485	0.634921	PARP4	0.177239	0.745294	0.888672
ENSG00000164879	986	OK	0.675428	6.21017	0.0127018	0.0561215	8.89453	0.00286027	0.0542363	CA3	0.675428	0.00049981	0.00350629
ENSG00000223838	987	OK	0.0867406	0.0789783	0.778687	0.049292	7.50703	0.00614587	0.873276	AC007091.1	0.0867406	1	1
ENSG00000196639	988	OK	0.233882	0.923264	0.336619	0.053753	8.56829	0.00342068	0.515418	HRH1	0.233882	0.362959	0.533073
ENSG00000176463	989	OK	0.103265	0.262877	0.60815	0.046278	6.30034	0.0120715	0.753067	SLCO3A1	0.103265	0.606924	0.767155
ENSG00000114405	990	OK	-0.689654	4.79927	0.0284718	0.023358	1.09104	0.296241	0.0949314	C3orf14	0.689654	0.152591	0.280118
ENSG00000170180	991	OK	0.180733	0.556604	0.455632	0.0488987	7.6913	0.00554876	0.628694	GYPA	0.180733	0.473569	0.645538
ENSG00000145375	992	OK	0.1075	0.218594	0.640114	0.0460311	5.964	0.0146009	0.776103	SPATA5	0.1075	1	1
ENSG00000253948	993	OK	0.347766	1.63493	0.201023	0.0435909	5.59157	0.0180472	0.364321	RP11-410L14.2	0.347766	0.183346	0.322944
ENSG00000068323	994	OK	0.706737	7.83663	0.00511979	0.0352096	3.02532	0.0819742	0.029683	TFE3	0.706737	2.92079e-06	6.10053e-05
ENSG00000130702	995	OK	0.562119	4.9845	0.0255754	0.0413979	4.34636	0.0370882	0.0879891	LAMA5	0.562119	0.00244645	0.0121059
ENSG00000256650	996	OK	-0.941323	10.1574	0.00143725	0.0633965	11.5427	0.000680175	0.0131586	RERG-IT1	0.941323	0.00031132	0.00244836
ENSG00000127399	997	OK	0.511183	3.01653	0.0824198	0.0491654	7.86432	0.00504197	0.197731	LRRC61	0.511183	0.0922769	0.191921
ENSG00000249581	998	OK	-0.513505	1.85762	0.1729	0.0513429	8.56589	0.0034252	0.328947	CLRN2	0.513505	0.122829	0.238093
ENSG00000112304	999	OK	-0.158641	0.324497	0.568918	0.0482877	7.46899	0.00627708	0.723323	ACOT13	0.158641	0.85622	0.993522
ENSG00000272505	1000	OK	-1.97666	7.39463	0.0065419	0.0256468	1.7412	0.186987	0.0347743	RP11-981G7.6	1.97666	0.000563515	0.00385239
ENSG00000104093	1001	OK	-1.56512	17.3841	3.05367e-05	0.00209882	0.0074795	0.931082	0.00149362	DMXL2	1.56512	5.14234e-05	0.00060171
ENSG00000159199	1002	OK	-0.108701	0.111446	0.738504	0.0475421	7.05756	0.00789315	0.847485	ATP5G1	0.108701	1	1
ENSG00000172421	1003	OK	-0.672849	3.07997	0.0792621	0.0445439	5.35618	0.020649	0.192378	EFCAB3	0.672849	0.0320219	0.0861742
ENSG00000135519	1004	OK	-0.0341108	0.0209562	0.884898	0.0482613	7.21176	0.00724274	0.938706	KCNH3	0.0341108	1	1
ENSG00000180304	1005	OK	0.0193384	0.00511993	0.942957	0.0487576	7.59627	0.00584892	0.969268	OAZ2	0.0193384	1	1
ENSG00000104267	1006	OK	0.396318	2.35396	0.124965	0.0423928	5.28475	0.021513	0.263767	CA2	0.396318	0.179263	0.317257
ENSG00000258857	1007	OK	0.353122	1.75723	0.184971	0.0456329	6.77227	0.00925851	0.344456	RP11-247L20.3	0.353122	0.0411538	0.104096
ENSG00000165097	1008	OK	0.44774	2.06502	0.150713	0.0435124	5.5842	0.0181232	0.299545	KDM1B	0.44774	0.0588455	0.136673
ENSG00000259113	1009	OK	-0.0249443	0.00757633	0.930638	0.0487149	7.70196	0.0055161	0.962713	RP11-406H23.2	0.0249443	1	1
ENSG00000099246	1010	OK	-0.952726	10.3546	0.00129155	0.0272884	1.665	0.196929	0.0122871	RAB18	0.952726	0.00145357	0.00806316
ENSG00000174099	1011	OK	0.256342	1.24701	0.264124	0.0487838	7.42446	0.00643432	0.438079	MSRB3	0.256342	0.0179091	0.0553243
ENSG00000163590	1012	OK	-1.32215	12.8729	0.000333373	0.00489205	0.0417542	0.838089	0.00540621	PPM1L	1.32215	0.00327294	0.015069
ENSG00000095564	1013	OK	-0.934635	9.0562	0.00261805	0.0510154	7.17263	0.00740243	0.0193805	BTAF1	0.934635	1.71555e-06	3.99711e-05
ENSG00000253301	1014	OK	-0.150039	0.365073	0.545702	0.0457345	6.22355	0.0126062	0.703863	RP11-513O17.2	0.150039	0.652287	0.80592
ENSG00000087494	1015	OK	-0.950516	6.87947	0.00871913	0.0184852	0.650542	0.419919	0.0421629	PTHLH	0.950516	0.0064135	0.0252757
ENSG00000107036	1016	OK	-1.2209	11.1753	0.000828928	0.0357584	3.34096	0.067575	0.00936559	RIC1	1.2209	1.31458e-05	0.000207153
ENSG00000188707	1017	OK	0.215714	0.625784	0.428906	0.0503742	8.04332	0.00456718	0.604217	ZBED6CL	0.215714	0.368216	0.538819
ENSG00000254839	1018	OK	-0.0488936	0.0312097	0.859773	0.0480857	7.31829	0.00682563	0.92365	AF131215.6	0.0488936	1	1
ENSG00000253824	1019	OK	-0.366552	1.58818	0.207586	0.0491897	7.85381	0.00507137	0.372993	KB-173C10.2	0.366552	0.136705	0.258176
ENSG00000183770	1020	OK	0.853149	9.39599	0.00217461	0.0457197	6.00322	0.0142798	0.0171531	FOXL2	0.853149	0.000160886	0.00146807
ENSG00000253842	1021	OK	-0.0924385	0.105214	0.74566	0.0489625	7.80107	0.00522152	0.852303	KB-173C10.1	0.0924385	0.59621	0.757394
ENSG00000269918	1022	OK	0.561904	4.38738	0.0362059	0.0537241	8.77059	0.00306127	0.111825	AF131215.9	0.561904	0.0266505	0.0750073
ENSG00000198879	1023	OK	0.295721	1.56614	0.210769	0.0423819	5.25938	0.0218288	0.376873	SFMBT2	0.295721	0.152206	0.279678
ENSG00000233569	1024	OK	0.886263	6.06187	0.0138131	0.0532974	8.01057	0.0046505	0.0574751	RP11-500B12.1	0.886263	0.00710433	0.0273072
ENSG00000270052	1025	OK	0.746721	7.81671	0.00517654	0.0403918	4.87532	0.0272434	0.029922	WI2-80269A6.1	0.746721	0.00222458	0.0112204
ENSG00000002549	1026	OK	-0.0392033	0.0309042	0.860454	0.049699	7.53026	0.00606713	0.924022	LAP3	0.0392033	1	1
ENSG00000263154	1027	OK	-0.751026	6.33346	0.0118481	0.0710945	12.6203	0.000381574	0.0518131	RP11-1055B8.2	0.751026	0.018588	0.0569554
ENSG00000184992	1028	OK	-1.02431	9.61153	0.00193359	0.0252119	1.42628	0.232372	0.0158497	BRI3BP	1.02431	0.0124991	0.041886
ENSG00000270157	1029	OK	-0.73451	6.06915	0.0137563	0.0533306	8.74905	0.00309763	0.0573205	RP5-894A10.6	0.73451	8.64964e-05	0.000902417
ENSG00000230876	1030	OK	-0.650086	5.73932	0.0165893	0.0468633	6.8304	0.0089619	0.0650757	LINC00486	0.650086	0.000961491	0.00582978
ENSG00000255310	1031	OK	-0.605322	3.98365	0.0459439	0.0495288	7.58184	0.00589592	0.131857	AF131215.2	0.605322	0.0414456	0.104659
ENSG00000106538	1032	OK	1.05111	8.3516	0.00385349	0.0363416	3.43185	0.0639503	0.0246892	RARRES2	1.05111	0.000196668	0.00172046
ENSG00000169093	1033	OK	-0.295634	0.662119	0.415813	0.0467511	7.01723	0.00807291	0.59108	ASMTL	0.295634	0.333011	0.50077
ENSG00000177663	1034	OK	0.711118	7.20867	0.00725522	0.0251941	1.40528	0.235842	0.0372267	IL17RA	0.711118	0.0474181	0.116356
ENSG00000242220	1035	OK	0.379683	2.19458	0.138497	0.0426199	5.41655	0.0199467	0.282994	TCP10L	0.379683	0.152651	0.280204
ENSG00000272914	1036	OK	0.073034	0.101861	0.749607	0.0485099	7.65647	0.00565691	0.854647	RP11-330O11.3	0.073034	1	1
ENSG00000264007	1037	OK	-0.203001	0.729214	0.393138	0.0492656	7.77636	0.00529344	0.570101	RP11-68I3.10	0.203001	0.450723	0.62379
ENSG00000167100	1038	OK	-0.101955	0.206436	0.649575	0.0482051	7.62292	0.00576311	0.783984	SAMD14	0.101955	1	1
ENSG00000228512	1039	OK	-0.401589	2.07212	0.150013	0.0518718	8.62337	0.00331877	0.298545	RP11-281A20.2	0.401589	0.0660072	0.149323
ENSG00000254936	1040	OK	-0.0139315	0.00359434	0.952193	0.0489236	7.63596	0.00572159	0.973736	AF131215.3	0.0139315	1	1
ENSG00000225331	1041	OK	-0.14576	0.374154	0.540749	0.0509257	8.12417	0.0043679	0.700331	AP001055.6	0.14576	0.712416	0.85998
ENSG00000236854	1042	OK	-0.369226	2.46638	0.116305	0.053946	9.09708	0.00256018	0.250966	AL121656.5	0.369226	0.15633	0.285508
ENSG00000272381	1043	OK	0.230952	1.1169	0.290587	0.0471684	6.98922	0.0082002	0.466945	RP11-192P3.4	0.230952	0.228094	0.378863
ENSG00000265625	1044	OK	-0.0665632	0.0323433	0.857276	0.0497855	7.47094	0.00627029	0.922126	RP11-68I3.11	0.0665632	1	1
ENSG00000231901	1045	OK	0.518059	3.10091	0.0782485	0.0428109	5.44869	0.019583	0.190595	RP11-281A20.1	0.518059	0.0125521	0.0420101
ENSG00000240764	1046	OK	-0.835354	7.63504	0.00572452	0.0330003	2.71862	0.0991834	0.0319978	PCDHGC5	0.835354	0.000172406	0.00155076
ENSG00000260368	1047	OK	1.09767	14.4892	0.000140967	0.0494983	6.61985	0.0100848	0.00328365	RP11-521I2.3	1.09767	0.000631941	0.00420216
ENSG00000237604	1048	OK	0.329121	1.67591	0.195469	0.0438977	5.94496	0.0147594	0.357901	AP001056.1	0.329121	0.0373926	0.0969206
ENSG00000135919	1049	OK	-0.131662	0.228673	0.632509	0.0476789	7.33034	0.00678002	0.771565	SERPINE2	0.131662	0.636751	0.792767
ENSG00000237036	1050	OK	0.380373	1.84033	0.174912	0.0536042	8.80091	0.0030108	0.331304	ZEB1-AS1	0.380373	0.0385947	0.099259
ENSG00000152766	1051	OK	0.800655	7.87617	0.00500906	0.0415801	4.58644	0.0322259	0.0292089	ANKRD22	0.800655	0.0228275	0.0665287
ENSG00000182923	1052	OK	-0.716245	6.66285	0.00984431	0.0422962	4.67515	0.030602	0.0455821	CEP63	0.716245	0.000173471	0.00155807
ENSG00000248599	1053	OK	-0.0148081	0.00568336	0.939906	0.0489135	7.63373	0.00572868	0.967412	FLJ42969	0.0148081	1	1
ENSG00000144026	1054	OK	-0.232113	1.0164	0.313375	0.0516799	8.4841	0.00358264	0.490537	ZNF514	0.232113	0.264516	0.421787
ENSG00000156140	1055	OK	-0.862503	8.20229	0.00418376	0.0238329	1.16223	0.281003	0.0260688	ADAMTS3	0.862503	0.00304693	0.0142484
ENSG00000253395	1056	OK	-0.518326	3.14484	0.0761675	0.0380339	3.89431	0.0484499	0.18692	KB-1460A1.1	0.518326	0.00534577	0.0220741
ENSG00000171509	1057	OK	-0.775979	6.98747	0.00820823	0.028271	1.81726	0.17764	0.0404472	RXFP1	0.775979	0.0298639	0.0816535
ENSG00000270012	1058	OK	-0.162907	0.541043	0.462001	0.0538537	8.1908	0.00421032	0.634485	LL0XNC01-7P3.1	0.162907	0.680702	0.831022
ENSG00000166831	1059	OK	0.740328	7.94796	0.00481417	0.0475894	6.33842	0.011815	0.028505	RBPMS2	0.740328	0.00201122	0.0103765
ENSG00000107816	1060	OK	0.220465	1.0683	0.30133	0.0421134	4.88902	0.0270281	0.478114	LZTS2	0.220465	0.393057	0.564071
ENSG00000164209	1061	OK	-1.08533	10.9611	0.000930453	0.0202005	0.80768	0.368807	0.0100674	SLC25A46	1.08533	0.00299853	0.0140717
ENSG00000136828	1062	OK	-0.623542	3.26437	0.0708001	0.0446597	6.01135	0.0142141	0.177495	RALGPS1	0.623542	0.0165462	0.052106
ENSG00000270076	1063	OK	0.202231	0.754379	0.385093	0.0502142	7.96264	0.00477528	0.562592	AF131215.8	0.202231	0.34894	0.51752
ENSG00000253355	1064	OK	0.0305326	0.017969	0.893364	0.0490385	7.45768	0.00631663	0.943057	KB-1460A1.2	0.0305326	1	1
ENSG00000100985	1065	OK	2.06544	12.5597	0.000394161	0.0424913	4.85177	0.0276177	0.00594583	MMP9	2.06544	0.00956245	0.0343143
ENSG00000153266	1066	OK	0.11926	0.285522	0.593104	0.0467574	6.7587	0.00932916	0.742466	FEZF2	0.11926	0.668973	0.821177
ENSG00000234390	1067	OK	-0.336843	1.61262	0.204124	0.045215	6.34368	0.01178	0.368508	USP27X-AS1	0.336843	0.0399517	0.101871
ENSG00000215117	1068	OK	-0.047808	0.0377472	0.845952	0.0479305	7.50061	0.0061678	0.914243	LINC00588	0.047808	1	1
ENSG00000180638	1069	OK	0.00638181	0.00121648	0.972177	0.0488223	7.30329	0.00688286	0.98526	SLC47A2	0.00638181	1	1
ENSG00000253737	1070	OK	-0.436268	2.55511	0.109938	0.0449392	6.07926	0.0136778	0.241553	KB-1460A1.3	0.436268	0.0893302	0.187208
ENSG00000204335	1071	OK	-0.2502	0.882407	0.347543	0.0488905	7.6697	0.00561559	0.526775	SP5	0.2502	0.378684	0.54925
ENSG00000261087	1072	OK	1.6264	21.7245	3.14751e-06	0.0255792	1.29262	0.255566	0.000495502	KB-1460A1.5	1.6264	3.42335e-10	3.44848e-08
ENSG00000108819	1073	OK	0.264172	1.49398	0.2216	0.0465387	6.64789	0.00992731	0.389807	PPP1R9B	0.264172	0.0505564	0.122049
ENSG00000213639	1074	OK	-0.411175	2.57947	0.108258	0.0416202	4.62426	0.0315229	0.239156	PPP1CB	0.411175	0.107666	0.216005
ENSG00000223834	1075	OK	0.120234	0.19381	0.659764	0.0482021	7.4254	0.00643094	0.792129	RP11-472N13.2	0.120234	0.588986	0.751409
ENSG00000265590	1076	OK	-0.00583384	0.000496071	0.98223	0.0486315	7.54254	0.00602592	0.99065	AP000275.65	0.00583384	1	1
ENSG00000269961	1077	OK	0.259618	1.2134	0.27066	0.0445577	5.96674	0.0145782	0.445262	CTD-2033C11.1	0.259618	0.22853	0.379345
ENSG00000206262	1078	OK	0.317092	1.59522	0.206583	0.0445283	5.93431	0.0148489	0.371726	FOXL2NB	0.317092	0.0583342	0.135899
ENSG00000204334	1079	OK	0.386015	1.70882	0.191139	0.0530719	8.40114	0.00374986	0.352624		0.386015	0.0358571	0.0938017
ENSG00000237797	1080	OK	-0.0844073	0.0946194	0.758385	0.0479259	7.44743	0.00635272	0.859979	RP11-472N13.3	0.0844073	0.674731	0.825906
ENSG00000271882	1081	OK	-0.222787	0.730499	0.392721	0.0454783	6.41883	0.0112917	0.569766	KB-1410C5.5	0.222787	0.248129	0.402785
ENSG00000167700	1082	OK	0.234311	0.513268	0.473727	0.0505493	8.12725	0.00436047	0.644302	MFSD3	0.234311	0.39828	0.569521
ENSG00000124562	1083	OK	0.174575	0.167874	0.682009	0.0479194	7.48287	0.00622887	0.807799	SNRPC	0.174575	1	1
ENSG00000237921	1084	OK	-0.0506458	0.0385098	0.844423	0.0481177	7.29899	0.00689934	0.913249	AC004543.2	0.0506458	1	1
ENSG00000100031	1085	OK	0.183982	0.676421	0.410822	0.0439299	5.4147	0.0199678	0.587217	GGT1	0.183982	0.680996	0.831238
ENSG00000228043	1086	OK	-0.183715	0.69003	0.406154	0.0522256	8.33417	0.00389063	0.582198	AC097721.2	0.183715	0.52963	0.698771
ENSG00000253282	1087	OK	-0.40491	2.35637	0.124773	0.0442384	6.31745	0.0119556	0.263465	KB-1410C5.3	0.40491	0.160049	0.290705
ENSG00000255618	1088	OK	-0.385118	1.16124	0.281208	0.0448503	5.96659	0.0145794	0.457006	RP11-357K6.1	0.385118	0.400361	0.571802
ENSG00000260604	1089	OK	0.311765	1.15473	0.282561	0.0458146	6.43609	0.0111824	0.45836	RP1-140K8.5	0.311765	0.293148	0.455129
ENSG00000243004	1090	OK	-0.639263	2.97477	0.0845723	0.0316992	2.30455	0.128996	0.201185	AC005062.2	0.639263	0.0179463	0.055414
ENSG00000089127	1091	OK	0.339215	2.58044	0.108191	0.0449476	6.1445	0.0131821	0.23906	OAS1	0.339215	0.062099	0.142558
ENSG00000272795	1092	OK	0.00890438	0.000912959	0.975895	0.0482663	7.6018	0.00583099	0.987107	RP11-602N24.3	0.00890438	1	1
ENSG00000232311	1093	OK	-0.424818	3.20247	0.073527	0.0447554	5.9869	0.0144125	0.182303	RP1-249I4.2	0.424818	0.142777	0.266515
ENSG00000260059	1094	OK	-0.623478	3.7862	0.0516769	0.0468677	6.60134	0.0101902	0.143111	RP11-231E19.1	0.623478	0.0249832	0.0713195
ENSG00000079459	1095	OK	0.152397	0.604821	0.436744	0.0466284	6.9573	0.0083478	0.611436	FDFT1	0.152397	0.37168	0.542398
ENSG00000197548	1096	OK	-0.742325	5.8133	0.0159054	0.0329177	2.69902	0.10041	0.0632373	ATG7	0.742325	0.00126163	0.00723419
ENSG00000237772	1097	OK	0.370141	2.15207	0.142378	0.0476687	7.20519	0.00726931	0.288392	AC092620.3	0.370141	0.000112081	0.00110254
ENSG00000118514	1098	OK	0.260926	1.05446	0.304482	0.0449394	5.97022	0.0145495	0.48178	ALDH8A1	0.260926	0.272997	0.431962
ENSG00000154265	1099	OK	-1.62058	14.1977	0.00016457	0.0203268	0.854618	0.355249	0.00360811	ABCA5	1.62058	1.07448e-05	0.000175184
ENSG00000112667	1100	OK	0.275107	0.413636	0.52013	0.046469	6.71715	0.00954899	0.683972	DNPH1	0.275107	0.401455	0.573016
ENSG00000165309	1101	OK	0.0349098	0.0406153	0.840282	0.0484016	7.38485	0.00657754	0.910532	ARMC3	0.0349098	1	1
ENSG00000232412	1102	OK	0.364744	1.99226	0.158105	0.0470381	6.7546	0.00935061	0.309017	RP1-315G1.3	0.364744	0.000137366	0.00128843
ENSG00000272248	1103	OK	-0.0849558	0.114285	0.735317	0.0488475	7.7093	0.0054937	0.845104	RP3-406P24.4	0.0849558	1	1
ENSG00000263020	1104	OK	0.0606829	0.0576474	0.810254	0.0490082	7.63516	0.00572412	0.893722		0.0606829	0.591941	0.753704
ENSG00000082153	1105	OK	-0.623388	4.51254	0.0336473	0.0319364	2.35821	0.124625	0.106568	BZW1	0.623388	0.0026882	0.0129777
ENSG00000186074	1106	OK	0.124392	0.354564	0.551541	0.0465316	6.52658	0.0106274	0.708933	CD300LF	0.124392	0.721289	0.868013
ENSG00000251405	1107	OK	-0.823012	4.25024	0.0392447	0.0532243	8.46918	0.00361215	0.118313	CTB-109A12.1	0.823012	0.00534238	0.0220644
ENSG00000234817	1108	OK	-0.499066	3.67996	0.0550703	0.051165	8.14501	0.00431799	0.149453	RP3-400B16.1	0.499066	0.0445606	0.110574
ENSG00000159079	1109	OK	0.0230075	0.0106311	0.917878	0.0490975	7.48341	0.00622701	0.955963	C21orf59	0.0230075	1	1
ENSG00000108702	1110	OK	-0.414021	1.79994	0.17972	0.0504102	8.04141	0.004572	0.337646	CCL1	0.414021	0.283943	0.444664
ENSG00000182256	1111	OK	-1.32162	13.1221	0.000291826	0.0016149	0.00424506	0.948051	0.00501671	GABRG3	1.32162	0.00336731	0.0154464
ENSG00000268400	1112	OK	-0.0916291	0.187431	0.665063	0.0486615	7.62897	0.00574381	0.795882	CTD-3214H19.4	0.0916291	0.668879	0.821137
ENSG00000183307	1113	OK	-0.766206	6.40225	0.0113976	0.022182	0.971037	0.324422	0.050479	CECR6	0.766206	0.0724668	0.160067
ENSG00000226939	1114	OK	-0.126242	0.228731	0.632467	0.0451449	5.40234	0.0201097	0.771557	AC062021.1	0.126242	0.700792	0.849478
ENSG00000138134	1115	OK	-1.2012	12.5958	0.00038662	0.00739168	0.0889748	0.765485	0.00587205	STAMBPL1	1.2012	0.000958283	0.00581866
ENSG00000234769	1116	OK	0.950345	7.81481	0.00518197	0.0342306	3.07055	0.0797226	0.0299288	WASH4P	0.950345	0.00170305	0.00913599
ENSG00000240053	1117	OK	-0.23485	0.744221	0.388312	0.0505206	8.16594	0.00426844	0.565967		0.23485	0.480704	0.652366
ENSG00000169398	1118	OK	-0.425908	2.99563	0.0834894	0.0551851	9.3556	0.00222306	0.199439	PTK2	0.425908	0.0845165	0.179536
ENSG00000228262	1119	OK	-0.0694642	0.0806027	0.776482	0.0477983	7.47551	0.00625438	0.871911	LINC01320	0.0694642	1	1
ENSG00000140451	1120	OK	0.561791	6.07226	0.0137321	0.040529	4.45142	0.0348723	0.0572639	PIF1	0.561791	0.000914913	0.00560027
ENSG00000235478	1121	OK	-0.90083	5.28273	0.0215379	0.0218918	0.991993	0.319256	0.0780013	AC006946.15	0.90083	0.000812439	0.00509525
ENSG00000137462	1122	OK	0.806792	6.78625	0.00918628	0.0290288	1.89776	0.168329	0.0436127	TLR2	0.806792	0.00839533	0.0310633
ENSG00000169255	1123	OK	-0.864599	7.67089	0.00561188	0.0194811	0.75924	0.383566	0.0316354	B3GALNT1	0.864599	0.0246898	0.0707203
ENSG00000180316	1124	OK	-0.291684	0.918642	0.337832	0.0443086	6.1458	0.0131725	0.5165	PNPLA1	0.291684	0.21962	0.368425
ENSG00000091128	1125	OK	0.217711	0.952261	0.329144	0.0476441	7.29875	0.00690027	0.506831	LAMB4	0.217711	0.229895	0.380952
ENSG00000197322	1126	OK	-0.951982	9.6565	0.00188683	0.0172035	0.628982	0.427729	0.0155855	C17orf102	0.951982	0.000186209	0.00164871
ENSG00000238184	1127	OK	-0.156684	0.320158	0.571512	0.0453078	6.20569	0.012734	0.725185	CD81-AS1	0.156684	0.350318	0.519165
ENSG00000242268	1128	OK	-0.47598	2.74822	0.0973629	0.042614	5.38476	0.0203133	0.222108	RP11-368I23.2	0.47598	0.0438606	0.109301
ENSG00000175110	1129	OK	-0.914279	8.79461	0.00302123	0.0264489	1.52372	0.217057	0.0212273	MRPS22	0.914279	0.00130274	0.00741331
ENSG00000260209	1130	OK	-0.112277	0.216938	0.641383	0.0488739	7.67947	0.00558526	0.776975	RP11-680F20.10	0.112277	0.56875	0.733501
ENSG00000152822	1131	OK	-0.784004	2.84158	0.0918539	0.0336548	2.84966	0.0913933	0.213637	GRM1	0.784004	0.133954	0.254509
ENSG00000270107	1132	OK	1.00685	10.9179	0.000952378	0.0542827	7.64807	0.0056833	0.0102025	CTD-2306M10.1	1.00685	1.58511e-11	3.22798e-09
ENSG00000006837	1133	OK	0.064102	0.0532195	0.817553	0.0488936	7.747	0.00538018	0.897566	CDKL3	0.064102	1	1
ENSG00000206140	1134	OK	0.362708	2.12073	0.145317	0.0526494	8.52039	0.0035119	0.292721	TMEM191C	0.362708	0.101787	0.206568
ENSG00000272086	1135	OK	-0.866038	3.98631	0.0458714	0.0530674	8.25376	0.00406676	0.131836	CTD-2186M15.3	0.866038	0.0104285	0.0365363
ENSG00000106258	1136	OK	0.251937	0.826782	0.363205	0.0489272	7.67931	0.00558575	0.542222	CYP3A5	0.251937	0.0983139	0.201353
ENSG00000071205	1137	OK	0.246293	1.37103	0.241635	0.0510692	8.20425	0.00417923	0.413575	ARHGAP10	0.246293	0.116284	0.228841
ENSG00000196954	1138	OK	1.33734	16.3844	5.17097e-05	0.0339219	2.82625	0.0927347	0.0019813	CASP4	1.33734	0.00248324	0.0122337
ENSG00000175348	1139	OK	-0.0318858	0.017354	0.895194	0.0477433	6.83761	0.00892583	0.943954	TMEM9B	0.0318858	1	1
ENSG00000130522	1140	OK	1.03836	9.10798	0.00254497	0.0260938	1.65028	0.198921	0.0190257	JUND	1.03836	5.12563e-05	0.000600419
ENSG00000108298	1141	OK	0.858962	6.00338	0.0142785	0.0361684	3.47741	0.0622119	0.0587534	RPL19	0.858962	0.0111749	0.0385209
ENSG00000263906	1142	OK	-0.308985	1.52223	0.217282	0.0401037	4.35874	0.0368195	0.384703	RP11-680F20.11	0.308985	0.353968	0.523366
ENSG00000173338	1143	OK	1.34317	5.06148	0.0244634	0.0395407	4.46232	0.0346503	0.0851593	KCNK7	1.34317	0.00485824	0.0205931
ENSG00000255124	1144	OK	-0.275493	1.12251	0.289379	0.0445517	6.15328	0.0131168	0.465712	RP11-680F20.5	0.275493	0.222012	0.37167
ENSG00000181291	1145	OK	0.115219	0.272102	0.601925	0.0498048	7.87211	0.00502031	0.74866	TMEM132E	0.115219	0.680495	0.830866
ENSG00000272797	1146	OK	-0.403187	2.59611	0.107127	0.0458057	5.98316	0.0144431	0.237475	RP11-368I23.3	0.403187	0.0776814	0.168792
ENSG00000273177	1147	OK	-0.0542445	0.0561861	0.812629	0.0483864	7.59704	0.00584641	0.895177	RP11-368I23.4	0.0542445	1	1
ENSG00000211450	1148	OK	-0.459248	1.1583	0.281818	0.0377172	3.34295	0.0674933	0.457681	C11orf31	0.459248	0.376967	0.547604
ENSG00000261474	1149	OK	0.230573	0.815879	0.366388	0.0416009	4.49803	0.0339339	0.545024	RP11-452L6.1	0.230573	0.458498	0.631253
ENSG00000135486	1150	OK	-0.178996	0.596056	0.440087	0.0482847	7.59909	0.00583978	0.61437	HNRNPA1	0.178996	0.529646	0.698771
ENSG00000272142	1151	OK	0.378215	1.89351	0.168806	0.044548	5.99364	0.0143576	0.323601	RP11-428J1.5	0.378215	0.0772684	0.168136
ENSG00000271789	1152	OK	0.787824	6.54932	0.0104925	0.0458088	6.04977	0.0139081	0.0477276	RP5-1112D6.7	0.787824	0.0153112	0.0490937
ENSG00000182162	1153	OK	1.90586	13.5231	0.000235646	0.0249816	1.65302	0.198549	0.00444017	P2RY8	1.90586	5.14656e-06	9.56971e-05
ENSG00000145428	1154	OK	-0.650442	3.92598	0.0475455	0.028862	1.82422	0.176812	0.135109	RNF175	0.650442	0.136205	0.257445
ENSG00000075673	1155	OK	-0.683148	4.28131	0.0385337	0.0279069	1.68496	0.194267	0.116753	ATP12A	0.683148	0.046956	0.115436
ENSG00000266897	1156	OK	0.367932	2.76966	0.0960663	0.044592	5.94953	0.0147212	0.220098	AC005546.2	0.367932	0.157575	0.287301
ENSG00000075651	1157	OK	-0.100627	0.241442	0.623166	0.0510454	7.99354	0.00469446	0.763952	PLD1	0.100627	0.624777	0.782597
ENSG00000262223	1158	OK	-0.141103	0.501717	0.478747	0.0521016	8.28527	0.00399679	0.649003	RP11-1055B8.3	0.141103	0.537372	0.705317
ENSG00000144306	1159	OK	-2.24108	27.8217	1.33026e-07	0.0116696	0.220846	0.638396	0.000236795	SCRN3	2.24108	7.03126e-11	9.54584e-09
ENSG00000271978	1160	OK	0.218199	0.663242	0.415418	0.0490086	7.95578	0.00479339	0.59069	RP11-428J1.4	0.218199	0.43277	0.605032
ENSG00000163064	1161	OK	0.161144	0.455921	0.499537	0.0488556	7.64658	0.00568799	0.666172	EN1	0.161144	0.737714	0.882017
ENSG00000130520	1162	OK	0.238759	0.39479	0.529792	0.0518303	7.89803	0.00494886	0.691434	LSM4	0.238759	1	1
ENSG00000255974	1163	OK	-0.930817	7.46659	0.00628546	0.0595981	10.6628	0.00109313	0.0339245	CYP2A6	0.930817	0.0223965	0.0655793
ENSG00000226994	1164	OK	-0.544996	4.93781	0.0262753	0.054355	8.93527	0.00279716	0.0895102	AC012593.1	0.544996	0.00158772	0.00864428
ENSG00000232504	1165	OK	-0.337052	2.14572	0.142968	0.0565136	9.40519	0.00216372	0.289283	ST3GAL5-AS1	0.337052	0.203912	0.348334
ENSG00000261578	1166	OK	0.688262	4.47017	0.0344915	0.0458563	6.46426	0.0110065	0.108237	RP11-21L23.2	0.688262	0.0469349	0.115398
ENSG00000181409	1167	OK	-0.0741706	0.13937	0.708909	0.0510906	7.6928	0.00554416	0.82687	AATK	0.0741706	1	1
ENSG00000105202	1168	OK	1.33355	9.07081	0.00259722	0.0326487	2.73275	0.0983099	0.0192802	FBL	1.33355	0.000384323	0.00289665
ENSG00000181649	1169	OK	-0.0508139	0.0313098	0.859551	0.048331	7.38955	0.0065604	0.923614		0.0508139	1	1
ENSG00000271782	1170	OK	0.522117	3.27165	0.0704869	0.0585986	9.97584	0.00158608	0.177021	RP5-850O15.4	0.522117	0.0213574	0.0632008
ENSG00000196600	1171	OK	-0.185661	0.524947	0.468739	0.0432844	5.29913	0.021336	0.639818	SLC22A25	0.185661	0.430997	0.60339
ENSG00000178188	1172	OK	0.419908	2.86545	0.0905005	0.0399126	4.35112	0.0369847	0.211348	SH2B1	0.419908	0.0577146	0.134841
ENSG00000081760	1173	OK	-0.291518	1.37742	0.240542	0.0405342	4.29379	0.0382519	0.412338	AACS	0.291518	0.0948498	0.195989
ENSG00000120265	1174	OK	-0.950015	8.20057	0.00418773	0.016655	0.519906	0.470882	0.0260782	PCMT1	0.950015	0.00667603	0.0259911
ENSG00000268166	1175	OK	0.331604	2.29702	0.129623	0.0466332	6.89361	0.00865044	0.270484	CTC-471F3.6	0.331604	0.130543	0.249666
ENSG00000272564	1176	OK	-0.154226	0.52132	0.470279	0.0512242	8.24528	0.00408582	0.641053	RP11-548P2.2	0.154226	0.495108	0.666364
ENSG00000254985	1177	OK	0.221348	0.720699	0.395915	0.0469466	6.88616	0.00868655	0.572712	RSF1-IT2	0.221348	0.402011	0.573577
ENSG00000132424	1178	OK	0.0308783	0.0125667	0.910743	0.0486586	7.68429	0.00557037	0.952299	PNISR	0.0308783	1	1
ENSG00000089250	1179	OK	-0.507456	3.2723	0.0704589	0.0487672	7.69091	0.00554996	0.176975	NOS1	0.507456	0.129745	0.248567
ENSG00000109436	1180	OK	-1.3033	11.728	0.000615656	0.00914913	0.145574	0.702801	0.00779377	TBC1D9	1.3033	0.00874808	0.0320014
[truncated: 19,999 more rows]

## Sheet: C.ND_DE
	ENSG	status	cnts.beta	cnts.chisq	cnts.p	death.beta	death.chisq	death.p	cnts.padj	symbol	abs_beta	cnts.emp_pval	cnts.emp_padj
[truncated: 21,179 more rows]

[truncated: 6 more sheets: D.HD_GSEA, E.PD_GSEA, F.ND_GSEA, G.Fig1_GSEA, H.Sig_RRA, I.Sig_Enrich]
